# Supplementary material for: Reconstruction and analysis of genome-scale metabolic model of a photosynthetic bacterium
Source: BMC Syst Biol. 2010 Nov 17;4:156. doi: 10.1186/1752-0509-4-156 (PMC3009638; doi:10.1186/1752-0509-4-156)
Supplement: Additional file 1 — iSyn669 reactions to gene connections. Excel file with the list of iSyn669 reactions and its cognate list of genes. [file 1752-0509-4-156-S1.XLS]

## Sheet: reactions and genes
iSyn669 reaction	Gene 1	Gene 2	Gene 3	Gene 4	Gene 5	Gene 6	Gene 7	Gene 8	Gene 9	Gene 10	Gene 11	Gene 12	Gene 13	Gene 14	Gene 15	Gene 16	Gene 17	Gene 18	Gene 19	Gene 20	Gene 21	Gene 22	Gene 23	Gene 24
5.4.3.8	sll0017
4.1.2.13b	sll0018	slr0943
4.1.2.13a	sll0018	slr0943
4.1.2.13c	sll0018	slr0943
1.1.1.267	sll0019
_1.6.5.3	sll0026	sll0027	sll0223	sll0519	sll0520	sll0521	sll0522	sll1220	sll1221	sll1223	sll1262	sll1732	sll1733	slr0261	slr0331	slr0844	slr1279	slr1280	slr1281	slr1291	slr1623	slr2007	slr2009	ssr1386
4.2.3.3	sll0036
4.99.1.3	sll0037
2.4.1.14	sll0045
_6.4.1.2	sll0053	sll0336	sll0728
_2.2.1.6e	sll0065	sll1981	slr2088
_2.2.1.6d	sll0065	sll1981	slr2088
_2.5.1.18	sll0067	sll1147	sll1545	sll1902
3.5.1.10	sll0070
tRNA 6.1.1.3	sll0078
1.2.1.38	sll0080
4.1.2.14	sll0107
4.1.3.16	sll0107
ammonia TRANS-RXN59G-0	sll0108
5.4.99.5	sll0109
2.4.2.28	sll0135
_2.4.1.18	sll0158
4.2.1.75	sll0166
2.1.1.107b	sll0166	sll0378
2.1.1.107a	sll0166	sll0378
2.1.2.10b	sll0171
_2.1.2.10a	sll0171
tRNA 6.1.1.17	sll0179
_NDH1	sll0199
_PSI	sll0199	slr1834	slr1835	ssl0563	slr0737	ssr2831	sll0819	smr0004	sml0008	sll0629	ssr0390	slr1655	smr0005
2.7.7.24	sll0207
3.6.1.27	sll0210
2.6.1.16	sll0220
5.2.1.8	sll0227	sll0408	slr1251	slr1761
3.5.3.11	sll0228	sll1077
5.1.3.2b	sll0244	slr1067	slr1078
5.1.3.2a	sll0244	slr1067	slr1078
6.3.2.5	sll0250
4.1.1.36	sll0250
potassium TRANS-RXN59G-35	sll0261
sodium TRANS-RXN59G-47	sll0273
2.7.4.1	sll0290
2.5.1.9	sll0300
1.1.1.44	sll0329
_1.1.1.153	sll0330
5.3.1.24	sll0356
tRNA 6.1.1.7	sll0362
2.4.2.9	sll0368	sll1035
6.3.5.5	sll0370	sll1498
1.2.1.41	sll0373	sll0461
2.3.1.129	sll0379
5.4.2.1	sll0395	slr1124	slr1945
3.1.5.1	sll0398
2.3.3.1	sll0401
2.6.1.1b	sll0402
_2.6.1.1d	sll0402
2.6.1.1a	sll0402
_2.6.1.1c	sll0402
4.2.1.113	sll0409
3.5.1.5	sll0420	sll1750	slr1256
4.3.2.2b	sll0421
4.3.2.2a	sll0421
3.5.1.1	sll0422	sll0585
1.7.99.7	sll0450
tRNA 6.1.1.20	sll0454	sll1553
_1.1.1.3b	sll0455
_1.1.1.3a	sll0455
2.7.6.1	sll0469
2.6.1.83	sll0480
tRNA 6.1.1.22	sll0495
tRNA 6.1.1.19	sll0502
4.1.1.20	sll0504
_2.5.1.31a	sll0506
_2.5.1.31b	sll0506
magnesium TRANS-RXN59G-53	sll0507
_2.7.7.53a	sll0509
2.7.7.53b	sll0509
_2.5.1.21a	sll0513
_2.5.1.21b	sll0513
_1.14.19.1a	sll0541
_1.14.19.1b	sll0541
6.2.1.1	sll0542
2.7.7.7a	sll0544	sll1360	sll1572	slr0446	slr0603	slr0707	slr0965
2.7.7.7c	sll0544	sll1360	sll1572	slr0446	slr0603	slr0707	slr0965
2.7.7.7b	sll0544	sll1360	sll1572	slr0446	slr0603	slr0707	slr0965
2.7.7.7d	sll0544	sll1360	sll1572	slr0446	slr0603	slr0707	slr0965
2.7.2.2a	sll0573
_2.7.2.2b	sll0573
4.1.1.21	sll0578	sll0901
2.7.1.40a	sll0587	sll1275
2.7.1.40b	sll0587	sll1275
2.7.1.40d	sll0587	sll1275
2.7.1.40c	sll0587	sll1275
2.7.1.2b	sll0593	slr0329
2.7.1.2a	sll0593	slr0329
1.4.3.16	sll0631
2.5.1.3	sll0635
4.6.1.1	sll0646	sll1161	slr1991
4.6.1.2	sll0646
2.7.8.13b	sll0657
2.7.8.13c	sll0657
2.7.8.13a	sll0657
_1.1.1.262	sll0660
cobalt TRANS-RXN59G-71	sll0672
Phosphate TRANS-RXN59G-90	sll0681
Phosphate TRANS-RXN59G-100	sll0683
Phosphate TRANS-RXN59G-108	sll0684
2.7.1.148	sll0711
2.5.1.47	sll0712	slr1842
5.4.2.2	sll0726
2.7.1.11	sll0745	sll1196
1.5.1.5	sll0753
3.5.4.9a	sll0753
2.4.2.14	sll0757
TRANS-RXN59G-152	sll0771
3.4.16.4	sll0777	slr0646	slr0804	slr1924
5.4.1.2	sll0794	sll0916	slr1467
5.1.3.1	sll0807
_2.7.7.63a	sll0809
_2.7.7.63b	sll0809
_1.9.3.1	sll0813	slr1136	slr1137	slr1138	slr2082	slr2083
_1.3.99.1	sll0823	sll1625	slr1233
_3.5.1.4	sll0828
4.1.1.23	sll0838
chloride TRANS-RXN59G-171	sll0855
4.2.-.-	sll0861
4.2.-.-	sll0861
_2.8.1.8a	sll0868	slr1598
_2.8.1.8b	sll0868	slr1598
1.1.1.37	sll0891
4.1.1.11	sll0892
ammonia TRANS-RXN59G-178	sll0895
2.3.1.157	sll0899
2.7.7.23	sll0899
2.4.2.17	sll0900
2.1.3.3	sll0902
4.1.1.31	sll0920
2.5.1.6	sll0927
2.5.1.54	sll0934
2.6.1.11	sll0938	slr1022
_2.4.1.21a	sll0945	sll1393
_2.4.1.21b	sll0945	sll1393
1.1.1.1	sll0990
3.6.1.19d	sll1005
3.6.1.19g	sll1005
3.6.1.19f	sll1005
3.6.1.19c	sll1005
3.6.1.19a	sll1005
3.6.1.19e	sll1005
3.6.1.19b	sll1005
3.5.2.3	sll1018	slr0406
3.1.2.6	sll1019	slr1259
6.2.1.5	sll1023	sll1557	slr1888
1.4.1.14	sll1027	sll1502
2.7.7.8a	sll1043
2.7.7.8d	sll1043
2.7.7.8b	sll1043
2.7.7.8c	sll1043
6.3.5.3	sll1056	slr0519	slr0520
_1.3.1.26b	sll1058
_1.3.1.26a	sll1058
2.7.4.3a	sll1059	sll1815
2.7.4.3b	sll1059	sll1815
_2.7.4.3c	sll1059	sll1815
2.3.1.179a	sll1069	slr1332
2.3.1.179b	sll1069	slr1332
2.3.1.179c	sll1069	slr1332
2.3.1.179f	sll1069	slr1332
2.3.1.179g	sll1069	slr1332
2.3.1.179i	sll1069	slr1332
2.3.1.179d	sll1069	slr1332
2.3.1.179e	sll1069	slr1332
2.3.1.179h	sll1069	slr1332
2.2.1.1b	sll1070
2.2.1.1a	sll1070
tRNA 6.1.1.4	sll1074
zinc TRANS-RXN59G-228	sll1076
nitrate TRANS-RXN59G-237	sll1082
1.1.5.3	sll1085
3.1.3.5a	sll1108	sll1459
3.1.3.5h	sll1108	sll1459
3.1.3.5b	sll1108	sll1459
3.1.3.5i	sll1108	sll1459
3.1.3.5f	sll1108	sll1459
3.1.3.5e	sll1108	sll1459
3.1.3.5c	sll1108	sll1459
3.1.3.5l	sll1108	sll1459
3.1.3.5k	sll1108	sll1459
3.1.3.5j	sll1108	sll1459
3.1.3.5g	sll1108	sll1459
3.1.3.5d	sll1108	sll1459
4.2.1.10	sll1112
4.1.3.36	sll1127
_5.4.2.6	sll1138
4.2.3.1b	sll1172	sll1688
4.2.3.1a	sll1172	sll1688
_1.10.99.1	sll1182	sll1316	slr1185
_1.14.99.3	sll1184	sll1875
_1.3.3.3	sll1185
4.2.1.47	sll1212	slr1072
1.1.1.271	sll1213
1.14.13.81b	sll1214	sll1874	slr0905
1.14.13.81c	sll1214	sll1874	slr0905
1.14.13.81a	sll1214	sll1874	slr0905
_1.12.1.3	sll1220	sll1221	sll1223
3.3.1.1	sll1234
2.7.4.14b	sll1249
2.7.4.14c	sll1249
2.7.4.14a	sll1249
6.3.2.1	sll1249
3.5.4.13a	sll1258
3.5.4.13b	sll1258
transport TRANS-RXN59G-245	sll1270
2.7.2.1	sll1299
_3.6.3.14	sll1322	sll1323	sll1324	sll1325	sll1326	sll1327	slr1329	slr1330	ssl2615
3.1.3.25	sll1329	sll1383
_1.2.1.59a	sll1342
_1.2.1.59b	sll1342
3.4.11.2a	sll1343
3.4.11.2b	sll1343
_2.4.1.1	sll1356	slr1367
tRNA 6.1.1.5	sll1362
1.1.1.86a	sll1363
1.1.1.86b	sll1363
_1.1.1.86	sll1363
2.7.7.22	sll1370	slr2074	slr0493
_FNR	sll1382	slr0150	slr1828	ssl0020	slr1643
1.1.1.133a	sll1395
1.1.1.133b	sll1395
2.7.1.23	sll1415	slr0400
tRNA 6.1.1.15	sll1425
2.4.2.7c	sll1430
2.4.2.7a	sll1430
2.4.2.7b	sll1430
tRNA 6.3.5.6	sll1435	slr0033	slr0877
tRNA _6.3.5.7	sll1435	slr0033	slr0877
1.4.3.5b	sll1440
1.4.3.5d	sll1440
1.4.3.5c	sll1440
1.4.3.5a	sll1440
_1.14.19.-d	sll1441	slr1350
_1.14.19.-e	sll1441	slr1350
_1.14.19.-c	sll1441	slr1350
_1.14.19.-a	sll1441	slr1350
_1.14.19.-b	sll1441	slr1350
6.3.4.2	sll1443
4.2.1.33a	sll1444	sll1470
4.2.1.33b	sll1444	sll1470
1.7.7.2	sll1454
_CrtRg	sll1468
_CrtRd	sll1468
_CrtRa	sll1468
_CrtRb	sll1468
_CrtRe	sll1468
_CrtRc	sll1468
_CrtRf	sll1468
3.1.1.31	sll1479
_1.6.99.3	sll1484	slr0851	slr1743
2.7.7.13	sll1496	sll1558
5.4.2.8	sll1496	slr1334
_6.3.1.-	sll1501
2.7.8.5	sll1522
2.7.1.19	sll1525
_3.2.1.21b	sll1538
_3.2.1.21a	sll1538
3.6.1.11	sll1546
5.3.3.2	sll1556
_1.5.1.12b	sll1561
_1.5.1.12c	sll1561
_1.5.99.8a	sll1561
_1.5.1.12a	sll1561
_1.5.1.12d	sll1561
2.3.3.13	sll1564	slr0186
_2.4.1.213	sll1566
6.3.2.12	sll1612
6.3.2.17c	sll1612
6.3.2.17a	sll1612
6.3.2.17b	sll1612
2.1.1.148	sll1635
4.1.1.15b	sll1641
4.1.1.15a	sll1641
6.3.3.2	sll1643
6.3.4.15	sll1655
4.2.1.51	sll1662
2.7.1.71	sll1669
2.4.1.25	sll1676
1.4.1.1	sll1682
4.1.1.18	sll1683
4.1.1.81	sll1713
1.2.4.1	sll1721	slr1934
4.2.3.5	sll1747
5.4.2.10	sll1758
2.7.1.39	sll1760
4.1.2.4	sll1776
2.7.7.6a	sll1787	sll1789	sll1818	slr1265	ssl2982
2.7.7.6d	sll1787	sll1789	sll1818	slr1265	ssl2982
2.7.7.6b	sll1787	sll1789	sll1818	slr1265	ssl2982
2.7.7.6c	sll1787	sll1789	sll1818	slr1265	ssl2982
_PSIaltern	sll1796	slr1834	slr1835	ssl0563	slr0737	ssr2831	sll0819	smr0004	sml0008	sll0629	ssr0390	slr1655	smr0005
6.3.4.4	sll1823
2.3.1.12	sll1841
2.3.1.51	sll1848
2.7.4.6f	sll1852
2.7.4.6a	sll1852
2.7.4.6g	sll1852
2.7.4.6d	sll1852
2.7.4.6b	sll1852
2.7.4.6i	sll1852
2.7.4.6h	sll1852
2.7.4.6c	sll1852
2.7.4.6j	sll1852
2.7.4.6e	sll1852
_PSII	sll1867	slr1181	slr1311	sll0849	slr0927	sll0851	slr0906	ssr3451	smr0006	smr0007	smr0008	sml0005	sml0003	ssl2598	sml0001	sll0427	sll1418	smr0001	sll1194	sll0258	sml0002	sml0007	sll1281	slr1645
_UQ	sll1867	slr1181	slr1311	sll0849	slr0927	sll0851	slr0906	ssr3451	smr0006	smr0007	smr0008	sml0005	sml0003	ssl2598	sml0001	sll0427	sll1418	smr0001	sll1194	sll0258	sml0002	sml0007	sll1281	slr1645
_1.3.99.22	sll1876	sll1917
2.3.1.1	sll1883
2.3.1.35	sll1883
6.6.1.2	sll1890	slr1211
3.5.4.25	sll1894
_COX15	sll1898
1.1.1.95	sll1908
2.7.7.18b	sll1916
2.7.7.18a	sll1916
2.1.2.1	sll1931
2.2.1.7	sll1945
2.6.1.9a	sll1958
2.6.1.9b	sll1958
1.11.1.6	sll1987
4.2.1.24	sll1994
6.3.2.9	sll2010
4.1.1.39	slr0009	slr0012
magnesium TRANS-RXN59G-340	slr0014
2.5.1.7	slr0017
4.2.1.2	slr0018
2.6.1.42c	slr0032
2.6.1.42a	slr0032
2.6.1.42b	slr0032
4.2.1.1b	slr0051	slr1347
4.2.1.1a	slr0051	slr1347
2.7.1.107	slr0054
4.1.3.27	slr0055	slr0738	slr1979
2.5.1.62	slr0056
1.1.1.193	slr0066
3.5.4.26	slr0066
2.1.2.9a	slr0070
tRNA 2.1.2.9b	slr0070
_4.2.3.12	slr0078
_CrtOa	slr0088
_CrtOb	slr0088
1.13.11.27	slr0090
_1.2.1.3d	slr0091
_1.2.1.3b	slr0091
1.2.1.3c	slr0091
_1.2.1.3d	slr0091
_1.2.1.3a	slr0091
sulfate TRANS-RXN59G-407	slr0096
1.3.7.5	slr0116
_3.5.2.6	slr0121	slr0319
2.4.2.10	slr0185
5.3.1.6	slr0194	ssl2153
2.1.1.13	slr0212
6.3.5.2	slr0213
2.7.1.156	slr0216
2.7.7.62	slr0216
tRNA 6.1.1.14	slr0220	slr0638
2.1.1.133a	slr0239
2.1.1.133b	slr0239
_1.3.1.54(RXN-8765)	slr0252
1.3.1.54	slr0252
2.5.1.17a	slr0260
2.5.1.17b	slr0260
6.3.1.2	slr0288	slr1756
_6.3.1.2d	slr0288	slr1756
_6.3.1.2b	slr0288	slr1756
_6.3.1.2c	slr0288	slr1756
_1.4.4.2	slr0293
2.7.9.2	slr0301
_citb6	slr0342	slr0343	sll1317	sll1182	sll1316	slr1185	ssl3803	smr0003	sml0004	smr0010
1.17.1.2a	slr0348
1.17.1.2b	slr0348
tRNA 6.1.1.21	slr0357
1.2.1.16	slr0370
2.7.4.9a	slr0379
2.7.4.9b	slr0379
4.4.1.5	slr0381
2.7.2.3	slr0394
3.6.1.15	slr0402
3.5.4.16	slr0426
2.5.1.19	slr0444
urea TRANS-RXN59G-410	slr0447
_4.2.1.9	slr0452
4.2.1.9b	slr0452
4.2.1.9a	slr0452
2.1.2.2a	slr0477	slr0861
2.1.2.2b	slr0477	slr0861
6.2.1.26	slr0492
5.3.1.8	slr0493
4.2.1.19	slr0500
1.3.1.33a	slr0506
1.3.1.33b	slr0506
6.3.3.3	slr0523
2.1.1.11	slr0525
2.1.2.11	slr0526
6.3.2.13	slr0528
4.1.1.37b	slr0536
4.1.1.37a	slr0536
4.2.1.20c	slr0543	slr0966
4.2.1.20a	slr0543	slr0966
_4.2.1.20b	slr0543	slr0966
4.1.1.48	slr0546
1.2.1.11	slr0549
4.2.1.52	slr0550
_2.7.1.24	slr0553
tRNA 6.1.1.9	slr0557
6.3.4.5a	slr0585
1.17.4.1a	slr0591	slr1164
1.17.4.1d	slr0591	slr1164
1.17.4.1c	slr0591	slr1164
_1.17.4.1b	slr0591	slr1164
1.17.4.1e	slr0591	slr1164
3.5.2.10	slr0596
2.1.2.3	slr0597
3.5.4.10	slr0597
_1.8.1.9	slr0600
3.5.4.19	slr0608
3.6.1.31	slr0608
6.3.5.10	slr0618
_5.1.3.14a	slr0624
_5.1.3.14b	slr0624
2.7.8.26	slr0636
tRNA 6.1.1.10	slr0649
5.3.1.16	slr0652
2.7.2.4	slr0657
_1.5.1.2b	slr0661
_1.5.1.2a2	slr0661
_1.5.1.2a1	slr0661
4.1.1.19	slr0662	slr1312
4.2.1.3b	slr0665
4.2.1.3a	slr0665
2.7.1.25	slr0676
1.1.1.23b	slr0682	slr1848
1.1.1.23a	slr0682	slr1848
3.5.2.9	slr0697
1.4.1.4	slr0710
1.1.1.38	slr0721
_2.5.1.29b	slr0739
_2.5.1.29c	slr0739
2.5.1.29a	slr0739
3.1.3.69	slr0746
4.2.1.11	slr0752
_1.4.3.4	slr0782
5.3.1.1	slr0783
2.7.7.1b	slr0787
2.7.7.1a	slr0787
4.2.1.46	slr0809	slr0836
2.7.1.33	slr0812
5.4.4.2	slr0817
5.1.1.1	slr0827
6.3.3.1	slr0838
4.99.1.1	slr0839
_2.7.7.3	slr0847
1.2.1.12	slr0884
1.1.1.100d	slr0886	slr1994
1.1.1.100e	slr0886	slr1994
1.1.1.100g	slr0886	slr1994
1.1.1.100b	slr0886	slr1994
1.1.1.100h	slr0886	slr1994
1.1.1.100c	slr0886	slr1994
1.1.1.100f	slr0886	slr1994
1.1.1.100a	slr0886	slr1994
4.1.3.38	slr0887
_3.2.1.4	slr0897
1.7.7.1	slr0898
4.2.1.104	slr0899
2.3.1.47	slr0917
2.4.2.19	slr0936
1.14.99.30b	slr0940
1.14.99.30a	slr0940
1.1.1.2	slr0942
2.7.7.60	slr0951
3.1.3.11	slr0952	slr2094
tRNA 6.1.1.16	slr0958
1.8.7.1	slr0963
2.1.1.131a	slr0969
2.1.1.131b	slr0969
2.7.7.33	slr0983
4.2.1.45	slr0984
5.1.3.13b	slr0985	slr1933
5.1.3.13a	slr0985	slr1933
_2.3.1.181b	slr0994
_2.3.1.181a	slr0994
6.6.1.1	slr1030	slr1055	slr1777
tRNA 6.1.1.1	slr1031	ssr1720
1.3.1.9a	slr1051
1.3.1.9d	slr1051
1.3.1.9e	slr1051
1.3.1.9b	slr1051
1.3.1.9g	slr1051
1.3.1.9c	slr1051
1.3.1.9h	slr1051
1.3.1.9f	slr1051
2.7.6.3	slr1093
_1.8.1.4c	slr1096
1.8.1.4a	slr1096
2.7.4.8b	slr1123
2.7.4.8a	slr1123
3.1.4.-	slr1129
3.1.4.-	slr1129
4.3.2.1	slr1133
_cit c	slr1137	slr1138	slr1136	sll1898	sll1899	slr0342	slr0343	sll1317	sll1182	sll1316	slr1185	ssl3803	smr0003	sml0004	smr0010	sll1796
transport TRANS-RXN59G-639	slr1145
6.3.4.13	slr1159
2.7.7.4	slr1165
1.11.1.9	slr1171	slr1992
2.7.7.27	slr1176
6.3.2.6	slr1226
3.5.4.1a	slr1237
_3.5.4.1b	slr1237
6.3.2.3	slr1238
1.6.1.2	slr1239	slr1434
_CrtP1	slr1254
_CrtP2	slr1254
_2.5.1.32	slr1255
_2.3.2.2a	slr1269
_2.3.2.2b	slr1269
_2.3.2.2d	slr1269
_2.3.2.2e	slr1269
_2.3.2.2c	slr1269
_2.3.2.2i	slr1269
_2.3.2.2j	slr1269
_2.3.2.2k	slr1269
_2.3.2.2p	slr1269
_2.3.2.2r	slr1269
_2.3.2.2s	slr1269
_2.3.2.2f	slr1269
_2.3.2.2t	slr1269
_2.3.2.2n	slr1269
_2.3.2.2l	slr1269
_2.3.2.2h	slr1269
_2.3.2.2g	slr1269
_2.3.2.2m	slr1269
_2.3.2.2o	slr1269
_2.3.2.2q	slr1269
_2.3.2.2u	slr1269
6.3.4.-	slr1278
6.3.4.-	slr1278
1.1.1.42	slr1289
1.1.1.22	slr1299
3.1.7.2	slr1325
2.3.1.41a	slr1332
2.3.1.41b	slr1332
2.3.1.41c	slr1332
2.3.1.41f	slr1332
2.3.1.41g	slr1332
2.3.1.41d	slr1332
2.3.1.41e	slr1332
2.3.1.41h	slr1332
calcium TRANS-RXN59G-708	slr1336
2.3.1.30	slr1348
5.3.1.9a	slr1349
5.3.1.9c	slr1349
5.3.1.9b	slr1349
6.3.2.10c	slr1351
6.3.2.10a	slr1351
6.3.2.10b	slr1351
2.8.1.6	slr1364
2.7.7.41	slr1369
iron TRANS-RXN59G-711	slr1392
1.3.3.1	slr1418
6.3.2.8	slr1423
_1.1.1.158	slr1424
2.7.1.4	slr1448
sulfate TRANS-RXN59G-713	slr1453
2.1.3.2	slr1476
2.3.1.180a	slr1511
2.3.1.180b	slr1511
2.3.1.180c	slr1511
2.3.1.180f	slr1511
2.3.1.180g	slr1511
2.3.1.180d	slr1511
2.3.1.180e	slr1511
2.3.1.180h	slr1511
1.1.1.85	slr1517
4.6.1.12	slr1542
tRNA 6.1.1.6	slr1550
1.1.1.28	slr1556
1.1.1.25	slr1559
3.6.1.1	slr1622
4.1.2.25	slr1626
_1.18.1.2	slr1643
_3.5.1.14	slr1653
2.4.1.227b	slr1656
2.4.1.227c	slr1656
2.4.1.227a	slr1656
5.1.1.7	slr1665
6.3.5.1	slr1691
tRNA 6.1.1.11	slr1703
tRNA 6.1.1.12	slr1720
1.1.1.205	slr1722
5.1.1.3	slr1746
_3.5.1.11	slr1772
2.6.99.2	slr1779
1.3.1.24b	slr1784
1.3.1.24a	slr1784
2.7.4.16	slr1787
1.8.4.8	slr1791
2.2.1.2	slr1793
tRNA 1.2.1.70	slr1808
_Fd	slr1834	slr1835	ssl0563	slr0737	ssr2831	sll0819	smr0004	sml0008	sll0629	ssr0390	slr1655	smr0005	sll1382	slr0150	slr1828	ssl0020
1.1.1.49	slr1843
2.4.2.18	slr1867
6.3.2.4	slr1874
4.-.-.-	slr1878
4.-.-.-	slr1878
2.1.1.151	slr1879
2.7.7.2	slr1882
2.7.1.26	slr1882
tRNA 6.1.1.2	slr1884
2.5.1.61	slr1887
2.7.2.8	slr1898
6.3.1.10a	slr1925
6.3.1.10b	slr1925
5.3.1.23	slr1938
_5.1.3.8	slr1975
2.3.1.9	slr1993
2.3.1.39	slr2023
2.5.1.15	slr2026
2.7.2.11	slr2035
zinc TRANS-RXN59G-813	slr2043
_4.3.1.19b	slr2072
4.3.1.19a	slr2072
_3.5.1.2b	slr2079
3.5.1.2a	slr2079
1.3.1.12	slr2081
3.1.3.37	slr2094
4.2.3.4	slr2130
2.3.1.8	slr2132
1.17.7.1	slr2136
4.2.1.96	ssl2296
