# Supplementary material for: Reconstruction and analysis of genome-scale metabolic model of a photosynthetic bacterium
Source: BMC Syst Biol. 2010 Nov 17;4:156. doi: 10.1186/1752-0509-4-156 (PMC3009638; doi:10.1186/1752-0509-4-156)
Supplement: Additional file 4 — iSyn669 metabolic fluxes simulated under four conditions. Excel file with all the reactions simulations and resulting flux ranges from the model simulated under four growth conditions: autotrophy, dark o pure heterotrophy, light-activated heterotrophy and mixotrophy. [file 1752-0509-4-156-S4.XLS]

## Sheet: fluxes, min and max
	autotrophy			mixotrophy			dark heterotrophy			light heterotrophy			reactions
Objective function	0.0895186			0.17909			0.0804904			0.0895713
#Fluxes	Value	Minimum flux	Maximum flux	Value	Minimum flux	Maximum flux	Value	Minimum flux	Maximum flux	Value	Minimum flux	Maximum flux
2.7.1.2a	0	0	0	0.567	0.566431	0.567	0.567	0.566363	0.567	0.567	0.566549	0.567	beta-D-glucose + ATP -> beta-D-glucose-6-phosphate + ADP
2.7.1.2b	0	0	0	0	0	0	0	0	0	0	0	0	alpha-D-glucose + ATP <-> alpha-D-glucose 6-phosphate + ADP
5.3.1.9a	-0.00779144	-1000	1000	-0.0155875	-1000	1000	-0.00700564	-1000	1000	-0.00779602	-1000	1000	alpha-D-glucose 6-phosphate <-> beta-D-glucose-6-phosphate
5.3.1.9b	-0.00779144	-1000	1000	0.551413	-1000	1000	0.559994	-1000	1000	0.559204	-1000	1000	beta-D-glucose-6-phosphate <-> fructose-6-phosphate
2.7.1.11	0	0	1000	0	0	1000	0.505799	0.505231	1000	0.24302	0	1000	ATP + fructose-6-phosphate -> ADP + fructose-1,6-bisphosphate
4.1.2.13a	-2.59046	-1000	1000	-2.34744	-1000	1000	0.505799	0.505231	1000	0.24302	-1000	1000	fructose-1,6-bisphosphate <-> dihydroxy-acetone phosphate + D-glyceraldehyde-3-phosphate
3.1.3.11	2.59046	0	1000	2.34744	0	1000	0	0	1000	0	0	1000	fructose-1,6-bisphosphate + H2O -> fructose-6-phosphate + phosphate O4P
5.3.1.1	2.59046	2.58992	1000	2.34744	2.34484	1000	-0.505799	-0.505868	1000	-0.24302	-0.245082	1000	D-glyceraldehyde-3-phosphate <-> dihydroxy-acetone phosphate
_1.2.1.59a	0	0	1000	0	0	1000	0.968804	0	1000	0.31048	0	1000	NAD+ + H+ + D-glyceraldehyde-3-phosphate + phosphate O4P -> NADH + 1,3-diphosphateglycerate
_1.2.1.59b	0	0	0.371722	0.402219	0	0.447443	0	0	0.57563	0	0	0.375721	NADPH + 1,3-diphosphateglycerate -> NADP+ + H+ + D-glyceraldehyde-3-phosphate + phosphate O4P
1.2.1.12	-6.4897	-1000	-6.11805	-5.777	-1000	-5.73209	0	-1000	1.54462	0	-1000	0.685954	D-glyceraldehyde-3-phosphate + phosphate O4P + NAD+ + H+ <-> 1,3-diphosphateglycerate + NADH
2.7.2.3	6.4897	6.48835	1000	6.17922	6.17271	1000	-0.968804	-0.96899	1000	-0.31048	-0.315646	1000	3-phosphoglycerate + ATP <-> 1,3-diphosphateglycerate + ADP
5.4.2.1	1.07747	-1000	1000	2.15558	-1000	1000	0.968804	-1000	0.96899	1.0781	-1000	1000	3-phosphoglycerate <-> 2-phosphoglycerate
4.2.1.11	1.07747	-1000	1000	2.15558	-1000	1000	0.968804	-1000	0.96899	1.0781	-1000	1000	2-phosphoglycerate <-> phosphoenolpyruvate + H2O
2.7.1.40a	0	0	1000	1.4747	0	1000	0.662789	0	1000	0.737565	0	1000	ADP + phosphoenolpyruvate -> ATP + pyruvate
2.7.9.2	0	0	1000	0	0	1000	0	0	1000	0	0	1000	H2O + pyruvate + ATP -> phosphate O4P + phosphoenolpyruvate + AMP
6.2.1.5	0	0	0	0	0	0	0	0	0	0	0	0	succinate + coenzyme A + ATP <-> succinyl-CoA + ADP + phosphate O4P
_1.3.99.1	0	0	1000	1.5144e-30	-3.41961e-30	1000	2.15708e-29	-2.62282e-29	0.00127327	2.44029e-30	5.12942e-31	1000	succinate + UQ <-> fumarate + UQH2
4.2.1.2	12.6705	12.6676	1000	14.6707	14.657	1000	0.905221	0.884252	1000	2.14819	1.83608	1000	malate <-> fumarate + H2O
1.1.1.37	-12.6705	-1000	-12.6676	-14.6707	-1000	-14.657	-0.905221	-1000	-0.884252	-2.14819	-1000	-1.83608	malate + NAD+ + H+ <-> oxaloacetate + NADH
2.3.3.1	0.110278	0.110255	1000	0.22062	0.22051	1000	0.0991558	0.0990445	0.100318	0.110343	0.110255	1000	oxaloacetate + acetyl-CoA + H2O <-> citrate + coenzyme A
4.2.1.3a	0.110278	0.110255	1000	0.22062	0.22051	1000	0.0991558	0.0990445	0.100318	0.110343	0.110255	1000	citrate <-> cis-aconitate + H2O
4.2.1.3b	0.110278	0.110255	1000	0.22062	0.22051	1000	0.0991558	0.0990445	0.100318	0.110343	0.110255	1000	cis-aconitate + H2O <-> D-isocitrate
1.1.1.42	0.110278	0.110255	0.110278	0.22062	0.22051	0.22062	0.0991558	0.0990445	0.0991558	0.110343	0.110255	0.110343	D-isocitrate + NADP+ + H+ <-> 2-ketoglutarate + CO2 + NADPH
6.2.1.9	0	0	0	0	0	0	0	0	0	0	0	0	coenzyme A + malate + ATP <-> phosphate O4P + L-malyl-CoA + ADP
·4.1.3.1	0	0	1000	0	0	1000	0	0	0.00127327	0	0	1000	D-isocitrate -> glyoxylate + succinate
·2.3.3.9	0	0	1000	1.50097e-30	-3.45223e-30	1000	2.16323e-29	-2.62329e-29	0.00127327	2.44084e-30	5.15959e-31	1000	acetyl-CoA + H2O + glyoxylate <-> malate + coenzyme A
1.1.1.49	0	0	0	0	0	0	0	0	0	0	0	0	beta-D-glucose-6-phosphate + NADP+ + H+ <-> D-glucono-delta-lactone-6-phosphate + NADPH
3.1.1.31	0	0	0	0	0	0	0	0	0	0	0	0	D-glucono-delta-lactone-6-phosphate + H2O -> 6-phospho-D-gluconate
1.1.1.44	0	0	0	0	0	0	0	0	0	0	0	0	6-phospho-D-gluconate + NADP+ + H+ -> D-ribulose-5-phosphate + CO2 + NADPH
5.1.3.1	-2.58267	-1000	-2.58213	-2.89885	-1000	-2.89626	-0.0541952	-0.0544527	-0.0541344	-0.316184	-1000	-0.314128	D-ribulose-5-phosphate <-> D-xylulose-5-phosphate
5.3.1.6	1.20092	1.20067	1000	1.26855	1.26734	1000	-0.0541952	-0.0544527	-0.0541344	0.0676279	0.0666719	1000	D-ribose-5-phosphate <-> D-ribulose-5-phosphate
5.3.1.9c	0	-1000	1000	0	-1000	1000	0	-1000	1000	0	-1000	1000	alpha-D-glucose 6-phosphate <-> fructose-6-phosphate
2.2.1.1a	-1.27481	-1000	-1.27454	-1.41636	-1000	-1.41508	-0.0122372	-0.0123826	-0.0122234	-0.141555	-1000	-0.14054	D-ribose-5-phosphate + D-xylulose-5-phosphate <-> D-sedoheptulose-7-phosphate + D-glyceraldehyde-3-phosphate
2.2.1.1b	-1.30786	-1000	-1.30759	-1.48249	-1000	-1.48118	-0.0419581	-0.0420701	-0.041911	-0.174629	-1000	-0.173588	D-erythrose-4-phosphate + D-xylulose-5-phosphate <-> fructose-6-phosphate + D-glyceraldehyde-3-phosphate
2.2.1.2	-1.27481	-1000	1000	-1.41636	-1000	1000	-0.0122372	-0.0123826	1000	-0.141555	-1000	1000	D-glyceraldehyde-3-phosphate + D-sedoheptulose-7-phosphate <-> fructose-6-phosphate + D-erythrose-4-phosphate
4.1.2.14	0	0	0	0	0	0	0	0	0	0	0	0	2-keto-3-deoxy-6-phospho-gluconate -> D-glyceraldehyde-3-phosphate + pyruvate
4.1.2.4	0	0	0	0	0	0	0	0	0	0	0	0	deoxyribose-5-phosphate <-> acetaldehyde + D-glyceraldehyde-3-phosphate
2.7.1.19	3.78359	3.7828	1000	4.1674	4.1636	1000	0	0	0	0.383812	0.3808	1000	D-ribulose-5-phosphate + ATP -> D-ribulose-1,5-bisphosphate + ADP
4.1.2.13b	0	0	1000	0	0	1000	0	0	1000	0	0	1000	dihydroxy-acetone phosphate + D-erythrose-4-phosphate -> D-sedoheptulose-1,7-bisphosphate
3.1.3.37	0	0	1000	0	0	1000	0	0	1000	0	0	1000	H2O + D-sedoheptulose-1,7-bisphosphate -> phosphate O4P + D-sedoheptulose-7-phosphate
5.1.1.1	0	0	0	0	0	0	0	0	0	0	0	0	L-alanine <-> D-alanine
1.4.1.1	-0.0446831	-0.0446831	-0.0446738	-0.0893925	-0.0893925	-0.0893477	-0.0401767	-0.0401767	-0.0401316	-0.0447094	-0.0447094	-0.0446738	NAD+ + H+ + H2O + L-alanine <-> ammonia H3N + NADH + pyruvate
2.3.3.5	0	0	0	0	0	0	0	0	0	0	0	0	oxaloacetate + H2O + propionyl-CoA -> (2S,3S)-2-methylcitrate + coenzyme A
tRNA 6.1.1.7	0	0	0	0	0	0	0	0	0	0	0	0	tRNAala + L-alanine + ATP -> L-alanyl-tRNAala + diphosphate + AMP
1.4.3.16	0	0	1000	0	0	1000	0	0	1000	0	0	1000	O2 + H2O + L-aspartate -> ammonia H3N + H2O2 + oxaloacetate
2.6.1.1a	12.5065	12.5039	1000	14.3427	14.3299	1000	0.757803	0.739547	1000	1.98414	1.6739	1000	L-aspartate + 2-ketoglutarate <-> L-glutamate + oxaloacetate
4.1.1.11	-2.75411e-17	0	3.71897e-17	4.34802e-15	0	5.88615e-18	4.88283e-18	0	-1.01503e-17	-2.40964e-17	0	2.94307e-18	L-aspartate -> beta-alanine + CO2
4.1.1.15b	0	0	3.71897e-17	0	0	5.88615e-18	0	0	-1.01503e-17	0	0	2.94307e-18	L-aspartate -> beta-alanine + CO2
4.3.2.2a	-12.7254	-1000	-12.7227	-14.7807	-1000	-14.7676	-0.954646	-1000	-0.936168	-2.20319	-1000	-1.89277	adenylo-succinate <-> fumarate + AMP
6.3.4.4	-12.7254	-1000	-12.7227	-14.7807	-1000	-14.7676	-0.954646	-1000	-0.936168	-2.20319	-1000	-1.89277	L-aspartate + inosine-5'-phosphate + GTP <-> adenylo-succinate + phosphate O4P + GDP
2.1.3.3	0.0257294	0.0257241	0.0257294	0.051474	0.0514482	0.051474	0.0231345	0.0231086	0.0231345	0.0257446	0.0257241	0.0257446	L-ornithine + carbamoyl-phosphate <-> citrulline + phosphate O4P
6.3.4.5a	0.0257294	0.0257241	0.0257294	0.051474	0.0514482	0.051474	0.0231345	0.0231086	0.0231345	0.0257446	0.0257241	0.0257446	L-aspartate + citrulline + ATP <-> L-arginino-succinate + diphosphate + AMP
4.3.2.1	0.0257294	0.0257241	0.0257294	0.051474	0.0514482	0.051474	0.0231345	0.0231086	0.0231345	0.0257446	0.0257241	0.0257446	L-arginino-succinate <-> L-arginine + fumarate
3.5.1.1	-0.0209681	-0.0209681	-0.0209638	-0.0419486	-0.0419486	-0.0419275	-0.0188534	-0.0188534	-0.0188323	-0.0209805	-0.0209805	-0.0209638	L-asparagine + H2O <-> ammonia H3N + L-aspartate
2.7.2.4	0.0905567	0.0905378	0.0905567	0.181167	0.181076	0.181167	0.0814237	0.0813323	0.0814237	0.0906099	0.0905378	0.0906099	L-aspartate + ATP -> L-aspartyl-4-phosphate + ADP
1.2.1.11	0.0905567	0.0905378	0.0905567	0.181167	0.181076	0.181167	0.0814237	0.0813323	0.0814237	0.0906099	0.0905378	0.0906099	NADPH + L-aspartyl-4-phosphate -> NADP+ + H+ + phosphate O4P + L-aspartate-semialdehyde
_1.1.1.3a	0.335284	0	0.371722	0	0	0.447443	0	0	0.57563	0	0	0.375721	L-aspartate-semialdehyde + NADPH <-> homoserine + NADP+ + H+
_1.1.1.3b	0.274577	-0.0607069	0.311028	-0.121449	-0.121449	0.326055	-0.0545844	-0.0545844	0.521107	-0.0607426	-0.0607426	0.315027	homoserine + NAD+ <-> L-aspartate-semialdehyde + NADH + H+
2.7.1.39	0.0473385	0.0473287	0.0473385	0.0947049	0.0946573	0.0947049	0.0425643	0.0425165	0.0425643	0.0473664	0.0473287	0.0473664	homoserine + ATP -> O-phospho-L-homoserine + ADP
4.2.3.1a	0.0473385	0.0473287	0.0473385	0.0947049	0.0946573	0.0947049	0.0425643	0.0425165	0.0425643	0.0473664	0.0473287	0.0473664	O-phospho-L-homoserine + H2O -> phosphate O4P + L-threonine
4.2.1.52	0.0298498	0.0298436	0.0298498	0.0597172	0.0596872	0.0597172	0.0268394	0.0268092	0.0268394	0.0298674	0.0298436	0.0298674	pyruvate + L-aspartate-semialdehyde -> 2 H2O + L-2,3-dihydrodipicolinate
_1.3.1.26a	0	-0.371722	0	0	-0.447443	0	-0.0268394	-0.57563	0	0	-0.375721	0	tetrahydrodipicolinate + NADP+ + H+ <-> L-2,3-dihydrodipicolinate + NADPH
_1.3.1.26b	-0.0298498	-0.0298498	0.341878	-0.0597172	-0.0597172	0.387756	0	-0.0268394	0.548821	-0.0298674	-0.0298674	0.345878	tetrahydrodipicolinate + NAD+ + H+ <-> L-2,3-dihydrodipicolinate + NADH
2.6.1.83	-0.0298498	-0.0298498	-0.0298436	-0.0597172	-0.0597172	-0.0596872	-0.0268394	-0.0268394	-0.0268092	-0.0298674	-0.0298674	-0.0298436	L,L-diaminopimelate + 2-ketoglutarate <-> tetrahydrodipicolinate + L-glutamate + H2O
5.1.1.7	0.0298498	0.0298436	0.0298498	0.0597172	0.0596872	0.0597172	0.0268394	0.0268092	0.0268394	0.0298674	0.0298436	0.0298674	L,L-diaminopimelate <-> meso-diaminopimelate
4.1.1.20	0.0298498	0.0298436	0.0298498	0.0597172	0.0596872	0.0597172	0.0268394	0.0268092	0.0268394	0.0298674	0.0298436	0.0298674	meso-diaminopimelate -> CO2 + L-lysine
tRNA 6.1.1.12	0	0	0	0	0	0	0	0	0	0	0	0	tRNAasp + L-aspartate + ATP -> L-aspartyl-tRNAasp + diphosphate + AMP
tRNA 6.1.1.19	0	0	0	0	0	0	0	0	0	0	0	0	tRNAarg + L-arginine + ATP -> L-arginyl-tRNAarg + diphosphate + AMP
4.1.1.19	0	0	0	0	0	0	0	0	0	0	0	0	L-arginine -> CO2 + agmatine
3.5.3.11	0	0	0	0	0	0	0	0	0	0	0	0	H2O + agmatine -> urea + putrescine
tRNA 6.1.1.22	0	0	0	0	0	0	0	0	0	0	0	0	tRNAasn + L-asparagine + ATP -> L-asparaginyl-tRNAasn + diphosphate + AMP
tRNA 6.3.5.6	0	0	0	0	0	0	0	0	0	0	0	0	L-glutamine + L-aspartyl-tRNAAsn + ATP -> L-glutamate + L-asparaginyl-tRNAAsn + phosphate O4P + ADP
tRNA 6.1.1.6	0	0	0	0	0	0	0	0	0	0	0	0	tRNAlys + L-lysine + ATP -> L-lysyl-tRNAlys + diphosphate + AMP
4.1.1.18	0	0	0	0	0	0	0	0	0	0	0	0	L-lysine -> CO2 + cadaverine
THREOSPON-RXN	0	0	0	0	0	0	0	0	0	0	0	0	2-amino-3-oxobutanoate <-> aminoacetone + CO2
4.3.1.19a	0.0252716	0.0252664	0.0252716	0.0505581	0.0505328	0.0505581	0.0227229	0.0226974	0.0227229	0.0252865	0.0252664	0.0252865	L-threonine -> 2-oxobutanoate + ammonia H3N
tRNA 6.1.1.3	0	0	0	0	0	0	0	0	0	0	0	0	tRNAthr + L-threonine + ATP -> L-threonyl-tRNAthr + diphosphate + AMP
1.1.1.95	0	0	0	0	0	0	0	0	0	0	0	0	3-phosphoglycerate + NAD+ + H+ -> 3-phospho-hydroxypyruvate + NADH
_4.3.1.19b	-0.11421	-0.115247	-0.114186	-0.228488	-0.233493	-0.228373	-0.102692	-0.106396	-0.102576	-0.114277	-0.118246	-0.114186	L-serine <-> pyruvate + ammonia H3N
2.3.1.30	0.00796608	0.00796443	0.00796608	0.0159368	0.0159289	0.0159368	0.00716268	0.00715463	0.00716268	0.00797077	0.00796443	0.00797077	L-serine + acetyl-CoA -> O-acetyl-L-serine + coenzyme A
2.5.1.47	0.00796608	0.00796443	0.00796608	0.0159368	0.0159289	0.0159368	0.00716268	0.00715463	0.00716268	0.00797077	0.00796443	0.00797077	O-acetyl-L-serine + hydrogen sulfide H2s <-> L-cysteine + acetate
2.1.2.1	0.082529	0.0825119	0.0835721	0.165107	0.165024	0.170144	0.0742057	0.0741224	0.0779422	0.0825776	0.0825119	0.0865717	L-serine + tetrahydrofolate <-> 5,10-methylene-THF + glycine + H2O
tRNA 6.1.1.11	0	0	0	0	0	0	0	0	0	0	0	0	tRNAser + L-serine + ATP -> L-seryl-tRNAser + diphosphate + AMP
tRNA 6.1.1.16	0	0	0	0	0	0	0	0	0	0	0	0	tRNAcys + L-cysteine + ATP -> L-cysteinyl-tRNAcys + diphosphate + AMP
tRNA 6.1.1.14	0	0	0	0	0	0	0	0	0	0	0	0	tRNAgly + glycine + ATP -> glycyl-tRNAgly + diphosphate + AMP
transport TRANS-RXN59G-639	0	0	0	0	0	0	0	0	0	0	0	0	L-glutamate_extrac + H+_extrac -> L-glutamate + H+
1.4.1.4	0	-0.371722	0	0	-0.447443	0	0	-0.57563	0	0	-0.375721	0	L-glutamate + H2O + NADP+ + H+ <-> ammonia H3N + 2-ketoglutarate + NADPH
2.7.2.11	0	0	0.371722	0	0	0.447443	0.0172892	0	0.57563	0	0	0.375721	L-glutamate + ATP -> L-glutamate-5-phosphate + ADP
1.2.1.41	0	-0.371722	0	0	-0.447443	0	-0.0172892	-0.57563	0	0	-0.375721	0	L-glutamate gamma-semialdehyde + phosphate O4P + NADP+ + H+ <-> L-glutamate-5-phosphate + NADPH
SPONTPRO-RXN	0	0	0.371722	0	0	0.447443	0.0172892	0	0.57563	0	0	0.375721	L-glutamate gamma-semialdehyde <-> H2O + pyrroline 5-carboxylate
_1.5.1.12a	-0.0192284	-0.0192284	0.352498	-0.0384681	-0.0384681	0.408995	0	-0.0172892	0.558361	-0.0192397	-0.0192397	0.356497	pyrroline 5-carboxylate + NAD+ + H+ + 2 H2O <-> L-glutamate + NADH
_1.5.1.2a1	-0.0192284	-0.371722	0	-0.0384681	-0.447443	0	-0.0172892	-0.57563	0	-0.0192397	-0.375721	0	L-proline + NADP+ + H+ <-> pyrroline 5-carboxylate + NADPH
_1.5.1.2a2	0	-0.0192284	0.352498	0	-0.0384681	0.408995	0	-0.0172892	0.558361	0	-0.0192397	0.356497	L-proline + NAD+ + H+ <-> pyrroline 5-carboxylate + NADH
3.5.1.2a	-0.642437	-1000	1000	-1.28525	-1000	1000	-0.577645	-1000	1000	-0.642815	-1000	1000	L-glutamine + H2O <-> L-glutamate + ammonia H3N
6.3.1.2	0	0	1000	0	0	1000	0	0	1000	0	0	1000	ammonia H3N + L-glutamate + ATP -> L-glutamine + ADP + phosphate O4P
1.4.1.14	12.215	12.2124	1000	13.7595	13.747	1000	0.495718	0.477756	1000	1.69249	1.38248	1000	NAD+ + H+ + 2 L-glutamate <-> NADH + 2-ketoglutarate + L-glutamine
5.1.1.3	0	-1000	0	0	-1000	0	0	-1000	0	0	-1000	0	L-glutamate <-> D-glutamate
_3.5.1.2b	0	0	1000	0	0	1000	0	0	1000	0	0	1000	D-glutamine + H2O -> D-glutamate + ammonia H3N
·5.1.1.9	0	-1000	0	0	-1000	0	0	-1000	0	0	-1000	0	D-glutamine <-> L-glutamine
4.1.3.27	0.00494447	0.00494344	0.00494447	0.00989185	0.00988689	0.00989185	0.00444581	0.00444081	0.00444581	0.00494738	0.00494344	0.00494738	chorismate + L-glutamine -> L-glutamate + anthranilate + pyruvate
2.4.2.18	-0.00494447	-0.00494447	-0.00494344	-0.00989185	-0.00989185	-0.00988689	-0.00444581	-0.00444581	-0.00444081	-0.00494738	-0.00494738	-0.00494344	N-(5'-phosphoribosyl)-anthranilate + diphosphate <-> anthranilate + 5-phosphoribosyl 1-pyrophosphate
5.3.1.24	0.00494447	0.00494344	0.00494447	0.00989185	0.00988689	0.00989185	0.00444581	0.00444081	0.00444581	0.00494738	0.00494344	0.00494738	N-(5'-phosphoribosyl)-anthranilate <-> 1-(o-carboxyphenylamino)-1'-deoxyribulose-5'-phosphate
4.1.1.48	0.00494447	0.00494344	0.00494447	0.00989185	0.00988689	0.00989185	0.00444581	0.00444081	0.00444581	0.00494738	0.00494344	0.00494738	1-(o-carboxyphenylamino)-1'-deoxyribulose-5'-phosphate -> indole-3-glycerol-phosphate + CO2 + H2O
4.2.1.20a	0.00494447	0.00470783	0.00494447	0.00989185	0.00874908	0.00989185	0.00444581	0.00316754	0.00444581	0.00494738	0.00404125	0.00494738	indole-3-glycerol-phosphate + L-serine <-> L-tryptophan + H2O + D-glyceraldehyde-3-phosphate
_4.2.1.20b	0	0	0.000235615	-1.04144e-32	0	0.00113781	3.86161e-33	0	0.00127327	1.99231e-33	0	0.000902193	indole-3-glycerol-phosphate <-> indole
4.2.1.20c	0	0	0.000235615	0	0	0.00113781	0	0	0.00127327	0	0	0.000902193	indole + L-serine -> L-tryptophan + H2O
4.1.1.15a	0	0	0	0	0	0	0	0	0	0	0	0	L-glutamate -> CO2 + 4-aminobutyrate
2.6.1.1b	0	0	0	0	0	0	0	0	0	0	0	0	3-sulfinoalanine + 2-ketoglutarate -> L-glutamate + 3-sulfinyl-pyruvate
tRNA 6.1.1.17	0.0195379	0.0195338	0.0195379	0.0390872	0.0390676	0.0390872	0.0175674	0.0175477	0.0175674	0.0195493	0.0195338	0.0195493	tRNAGlu + L-glutamate + ATP -> L-glutamyl-tRNAGlu + diphosphate + AMP
transport TRANS-RXN59G-245	0	0	0	0	0	0	0	0	0	0	0	0	L-glutamine_extrac + H+_extrac -> L-glutamine + H+
tRNA _6.3.5.7	0	0	0	0	0	0	0	0	0	0	0	0	L-glutamine + L-glutamyl-tRNAGlu + ATP -> L-glutamate + L-glutaminyl-tRNAGln + phosphate O4P + ADP
tRNA ·6.1.1.18	0	0	0	0	0	0	0	0	0	0	0	0	tRNAgln + L-glutamine + ATP <-> L-glutaminyl-tRNAgln + diphosphate + AMP
_1.5.1.12d	0	0	1000	0	0	1000	0	0	1000	0	0	1000	trans-4-Hydroxy-L-proline -> L-1 pyrroline-3-hydroxy-5-carboxylate
_1.5.1.2b	0	0	1000	0	0	1000	0	0	1000	0	0	1000	L-1 pyrroline-3-hydroxy-5-carboxylate -> trans-4-Hydroxy-L-proline
_1.5.1.12b	0	0	1000	0	0	1000	0	0	1000	0	0	1000	L-1 pyrroline-3-hydroxy-5-carboxylate -> L-erythro-4-hydroxy-glutamate
_2.6.1.1c	0	0	0	0	0	0	0	0	0	0	0	0	L-erythro-4-hydroxy-glutamate -> D-4-hydroxy-2-keto-glutarate
4.1.3.16	0	0	0	0	0	0	0	0	0	0	0	0	D-4-hydroxy-2-keto-glutarate <-> glyoxylate + pyruvate
_pyrroline1	0	-1000	0	0	-1000	0	0	-1000	0	0	-1000	0	L-1 pyrroline-3-hydroxy-5-carboxylate <-> L-4-hydroxy-glutamate semialdehyde
_1.5.1.12c	0	-1000	1000	0	-1000	1000	0	-1000	1000	0	-1000	1000	L-4-hydroxy-glutamate semialdehyde <-> L-erythro-4-hydroxy-glutamate
_1.5.99.8a	0	-1000	1000	0	-1000	1000	0	-1000	1000	0	-1000	1000	L-4-hydroxy-glutamate semialdehyde <-> L-erythro-4-hydroxy-glutamate
tRNA 6.1.1.15	0	0	0	0	0	0	0	0	0	0	0	0	L-proline + tRNApro + ATP -> L-prolyl-tRNApro + diphosphate + AMP
5.2.1.8	0	0	0	0	0	0	0	0	0	0	0	0	peptidylproline (omega = 180) -> peptidylproline (omega = 0)
tRNA 6.1.1.2	0	0	0	0	0	0	0	0	0	0	0	0	ATP + tRNAtrp + L-tryptophan -> AMP + diphosphate + L-tryptophanyl-tRNAtrp
2.5.1.54	0.0330546	0.0330477	0.0330546	0.0661286	0.0660954	0.0661286	0.0297209	0.0296875	0.0297209	0.033074	0.0330477	0.033074	phosphoenolpyruvate + D-erythrose-4-phosphate + H2O -> 3-deoxy-D-arabino-heptulosonate-7-phosphate + phosphate O4P
4.2.3.4	0.0330546	0.0330477	0.0330546	0.0661286	0.0660954	0.0661286	0.0297209	0.0296875	0.0297209	0.033074	0.0330477	0.033074	3-deoxy-D-arabino-heptulosonate-7-phosphate -> 3-dehydroquinate + phosphate O4P
4.2.1.10	0.0330546	0.0330477	0.0330546	0.0661286	0.0660954	0.0661286	0.0297209	0.0296875	0.0297209	0.033074	0.0330477	0.033074	3-dehydroquinate -> H2O + 3-dehydro-shikimate
1.1.1.25	-0.0330546	-0.0330546	-0.0330477	-0.0661286	-0.0661286	-0.0660954	-0.0297209	-0.0297209	-0.0296875	-0.033074	-0.033074	-0.0330477	NADP+ + H+ + shikimate <-> NADPH + 3-dehydro-shikimate
2.7.1.71	0.0330546	0.0330477	0.0330546	0.0661286	0.0660954	0.0661286	0.0297209	0.0296875	0.0297209	0.033074	0.0330477	0.033074	shikimate + ATP -> shikimate-3-phosphate + ADP
2.5.1.19	0.0330546	0.0330477	0.0330546	0.0661286	0.0660954	0.0661286	0.0297209	0.0296875	0.0297209	0.033074	0.0330477	0.033074	shikimate-3-phosphate + phosphoenolpyruvate <-> 5-enolpyruvyl-shikimate-3-phosphate + phosphate O4P
4.2.3.5	0.0330546	0.0330477	0.0330546	0.0661286	0.0660954	0.0661286	0.0297209	0.0296875	0.0297209	0.033074	0.0330477	0.033074	5-enolpyruvyl-shikimate-3-phosphate -> phosphate O4P + chorismate
5.4.99.5	0.0281101	0.0281043	0.0281101	0.0562367	0.0562085	0.0562367	0.0252751	0.0252467	0.0252751	0.0281266	0.0281043	0.0281266	chorismate <-> prephenate
4.2.1.51	0.0161152	0.0161119	0.0161152	0.0322399	0.0322238	0.0322399	0.01449	0.0144737	0.01449	0.0161247	0.0161119	0.0161247	prephenate <-> phenylpyruvate + H2O + CO2
2.6.1.9b	0.0161152	0.0161119	0.0161152	0.0322399	0.0322238	0.0322399	0.01449	0.0144737	0.01449	0.0161247	0.0161119	0.0161247	phenylpyruvate + L-glutamate <-> L-phenylalanine + 2-ketoglutarate
4.2.1.96	0	0	0	0	0	0	0	0	0	0	0	0	4alpha-hydroxy-tetrahydrobiopterin -> dihydrobiopterin + H2O
tRNA 6.1.1.20	0	0	0	0	0	0	0	0	0	0	0	0	tRNAphe + L-phenylalanine + ATP -> L-phenylalanyl-tRNAphe + diphosphate + AMP
1.3.1.12	0.0119949	0.0119924	0.0119949	0.0239968	0.0239847	0.0239968	0.0107851	0.010773	0.0107851	0.0120019	0.0119924	0.0120019	prephenate + NAD+ + H+ <-> 4-hydroxyphenylpyruvate + CO2 + NADH
_2.6.1.1d	0.0119949	0.0119924	0.0119949	0.0239968	0.0239847	0.0239968	0.0107851	0.010773	0.0107851	0.0120019	0.0119924	0.0120019	4-hydroxyphenylpyruvate <-> L-tyrosine
tRNA 6.1.1.1	0	0	0	0	0	0	0	0	0	0	0	0	L-tyrosine + tRNAtyr + ATP -> L-tyrosyl-tRNAtyr + diphosphate + AMP
2.4.2.17	-0.00824073	-0.00824072	-0.00823901	-0.0164863	-0.0164863	-0.016478	-0.00740962	-0.00740962	-0.0074013	-0.00824557	-0.00824557	-0.00823901	phosphoribosyl-ATP + diphosphate <-> ATP + 5-phosphoribosyl 1-pyrophosphate
3.6.1.31	0.00824073	0.00823901	0.00824072	0.0164863	0.016478	0.0164863	0.00740962	0.0074013	0.00740962	0.00824557	0.00823901	0.00824557	phosphoribosyl-ATP + H2O -> phosphoribosyl-AMP + diphosphate
3.5.4.19	0.00824073	0.00823901	0.00824072	0.0164863	0.016478	0.0164863	0.00740962	0.0074013	0.00740962	0.00824557	0.00823901	0.00824557	phosphoribosyl-AMP + H2O -> phosphoribosylformiminoAICAR-phosphate
5.3.1.16	0.00824073	0.00823901	0.00824072	0.0164863	0.016478	0.0164863	0.00740962	0.0074013	0.00740962	0.00824557	0.00823901	0.00824557	phosphoribosylformiminoAICAR-phosphate -> phosphoribulosylformimino-AICAR-P
2.4.2.-a	0.00824073	0.00823901	0.00824072	0.0164863	0.016478	0.0164863	0.00740962	0.0074013	0.00740962	0.00824557	0.00823901	0.00824557	phosphoribulosylformimino-AICAR-P + L-glutamine -> L-glutamate + D-erythro-imidazole-glycerol-phosphate + aminoimidazole carboxamide ribonucleotide
4.2.1.19	0.00824073	0.00823901	0.00824072	0.0164863	0.016478	0.0164863	0.00740962	0.0074013	0.00740962	0.00824557	0.00823901	0.00824557	D-erythro-imidazole-glycerol-phosphate -> imidazole acetol-phosphate + H2O
2.6.1.9a	0.00824073	0.00823901	0.00824072	0.0164863	0.016478	0.0164863	0.00740962	0.0074013	0.00740962	0.00824557	0.00823901	0.00824557	imidazole acetol-phosphate + L-glutamate <-> L-histidinol-phosphate + 2-ketoglutarate
·3.1.3.15	0.00824073	0.00823901	0.00824072	0.0164863	0.016478	0.0164863	0.00740962	0.0074013	0.00740962	0.00824557	0.00823901	0.00824557	L-histidinol-phosphate + H2O <-> histidinol + phosphate O4P
1.1.1.23a	0.00824073	0.00823901	0.00824072	0.0164863	0.016478	0.0164863	0.00740962	0.0074013	0.00740962	0.00824557	0.00823901	0.00824557	histidinol + NAD+ + H+ -> histidinal + NADH
1.1.1.23b	0.00824073	0.00823901	0.00824072	0.0164863	0.016478	0.0164863	0.00740962	0.0074013	0.00740962	0.00824557	0.00823901	0.00824557	histidinal + NAD+ + H+ + H2O -> L-histidine + NADH
tRNA 6.1.1.21	0	0	0	0	0	0	0	0	0	0	0	0	tRNAhis + L-histidine + ATP -> L-histidyl-tRNAhis + diphosphate + AMP
_2.2.1.6d	0.0759979	0.0759821	0.0759979	0.152041	0.151964	0.15204	0.0683333	0.0682565	0.0683333	0.0760426	0.0759821	0.0760426	pyruvate -> 2-acetolactate
1.1.1.86a	-0.0759979	-0.0759979	-1.44268e-33	-0.152041	-0.15204	0	-0.0683333	-0.0683333	1.01836e-33	-0.0760426	-0.0760426	0	2,3-dihydroxy-isovalerate + NADP+ + H+ <-> 2-acetolactate + NADPH
4.2.1.9a	0.0759979	0	0.0759979	0.152041	0	0.15204	0.0683333	0	0.0683333	0.0760426	0	0.0760426	2,3-dihydroxy-isovalerate -> 2-keto-isovalerate + H2O
2.6.1.42a	0.0368086	0.036801	0.0368086	0.0736389	0.0736019	0.0736389	0.0330964	0.0330592	0.0330964	0.0368303	0.036801	0.0368303	L-glutamate + 2-keto-isovalerate <-> L-valine + 2-ketoglutarate
tRNA 6.1.1.9	0	0	0	0	0	0	0	0	0	0	0	0	tRNAval + L-valine + ATP -> L-valyl-tRNAval + diphosphate + AMP
_2.2.1.6e	0.0252716	0.0252664	0.0252716	0.0505581	0.0505328	0.0505581	0.0227229	0.0226974	0.0227229	0.0252865	0.0252664	0.0252865	pyruvate + 2-oxobutanoate -> 2-aceto-2-hydroxy-butyrate
1.1.1.86b	0.0252716	0.0252664	0.0252716	0.0505581	0.0505328	0.0505581	0.0227229	0.0226974	0.0227229	0.0252865	0.0252664	0.0252865	2-aceto-2-hydroxy-butyrate + NADPH <-> 2,3-dihydroxy-3-methylvalerate + NADP+ + H+
4.2.1.9b	0.0252716	0.0252664	0.0252716	0.0505581	0.0505328	0.0505581	0.0227229	0.0226974	0.0227229	0.0252865	0.0252664	0.0252865	2,3-dihydroxy-3-methylvalerate -> 2-keto-3-methyl-valerate + H2O
2.6.1.42b	-0.0252716	-0.0252716	-0.0252664	-0.0505581	-0.0505581	-0.0505328	-0.0227229	-0.0227229	-0.0226974	-0.0252865	-0.0252865	-0.0252664	L-isoleucine + 2-ketoglutarate <-> L-glutamate + 2-keto-3-methyl-valerate
tRNA 6.1.1.5	0	0	0	0	0	0	0	0	0	0	0	0	tRNAile + L-isoleucine + ATP -> L-isoleucyl-tRNAile + diphosphate + AMP
2.3.3.13	0.0391893	0.0391811	0.0391893	0.0784016	0.0783623	0.0784016	0.0352369	0.0351974	0.0352369	0.0392123	0.0391811	0.0392123	2-keto-isovalerate + acetyl-CoA + H2O -> 2-isopropylmalate + coenzyme A
4.2.1.33a	0.0391893	0.0391811	0.0391893	0.0784016	0.0783623	0.0784016	0.0352369	0.0351974	0.0352369	0.0392123	0.0391811	0.0392123	2-isopropylmalate <-> isopropylmaleate + H2O
4.2.1.33b	-0.0391893	-0.0391893	-0.0391811	-0.0784016	-0.0784016	-0.0783623	-0.0352369	-0.0352369	-0.0351974	-0.0392123	-0.0392123	-0.0391811	3-isopropylmalate <-> isopropylmaleate + H2O
1.1.1.85	0.0391893	0.0391811	0.0391893	0.0784016	0.0783623	0.0784016	0.0352369	0.0351974	0.0352369	0.0392123	0.0391811	0.0392123	3-isopropylmalate + NAD+ + H+ -> 2-isopropyl-3-oxosuccinate + NADH
RXN-7800	0.0391893	0.0391811	0.0391893	0.0784016	0.0783623	0.0784016	0.0352369	0.0351974	0.0352369	0.0392123	0.0391811	0.0392123	2-isopropyl-3-oxosuccinate <-> 2-ketoisocaproate + CO2
2.6.1.42c	0.0391893	0.0391811	0.0391893	0.0784016	0.0783623	0.0784016	0.0352369	0.0351974	0.0352369	0.0392123	0.0391811	0.0392123	L-glutamate + 2-ketoisocaproate -> L-leucine + 2-ketoglutarate
tRNA 6.1.1.4	0	0	0	0	0	0	0	0	0	0	0	0	L-leucine + tRNAleu + ATP -> L-leucyl-tRNAleu + diphosphate + AMP
·2.3.1.31	0.0133684	0.0133656	0.0133684	0.0267446	0.0267311	0.0267446	0.0120201	0.0120066	0.0120201	0.0133762	0.0133656	0.0133762	acetyl-CoA + homoserine <-> coenzyme A + O-acetyl-L-homoserine
·2.5.1.48	0.0133684	0.0133656	0.0133684	0.0267446	0.0267311	0.0267446	0.0120201	0.0120066	0.0120201	0.0133762	0.0133656	0.0133762	O-acetyl-L-homoserine <-> L-homocysteine
3.3.1.1	0.00244223	0.00244172	0.00244223	0.0048859	0.00488345	0.0048859	0.00219592	0.00219346	0.00219592	0.00244367	0.00244172	0.00244367	S-adenosyl-L-homocysteine + H2O <-> L-homocysteine + adenosine
2.1.1.13	0.0158106	0.0158073	0.0158106	0.0316305	0.0316146	0.0316305	0.014216	0.0142001	0.014216	0.0158199	0.0158073	0.0158199	L-homocysteine + 5-methyl-THF <-> L-methionine + tetrahydrofolate
2.5.1.6	0.00244223	0.00244172	0.0073267	0.0048859	0.00488345	0.0146577	0.00219592	0.00219346	0.00658777	0.00244367	0.00244172	0.007331	ATP + L-methionine + H2O -> phosphate O4P + diphosphate + S-adenosyl-L-methionine
tRNA 2.1.2.9b	0	0	0	0	0	0	0	0	0	0	0	0	10-formyl-tetrahydrofolate + L-methionyl-tRNAmet + H2O -> tetrahydrofolate + N-formyl-L-methionyl-tRNAfmet
tRNA 6.1.1.10	0	0	0	0	0	0	0	0	0	0	0	0	tRNAmet + L-methionine + ATP -> L-methionyl-tRNAmet + diphosphate + AMP
1.2.1.16	0	0	0	0	0	0	0	0	0	0	0	0	succinate semialdehyde + NADP+ + H2O -> NADPH + succinate + H+
2.4.2.28	0	0	0	0	0	0	0	0	0	0	0	0	S-methyl-5'-thioadenosine + phosphate O4P -> adenine + 5-methylthioribose-1-phosphate
5.3.1.23	0	0	0	0	0	0	0	0	0	0	0	0	5-methylthioribose-1-phosphate -> 5-methylthioribulose-1-phosphate
3.5.2.10	0	0	0	0	0	0	0	0	0	0	0	0	H2O + creatinine -> creatine
1.13.11.27	0	0	0	0	0	0	0	0	0	0	0	0	4-hydroxyphenylpyruvate + O2 -> CO2 + homogentisate
6.3.5.5	0	0	0.0572559	0	0	0.114734	0	0	0.0518412	0	0	0.057478	2 ATP + L-glutamine + HCO3- + H2O -> L-glutamate + 2 ADP + phosphate O4P + carbamoyl-phosphate
2.1.3.2	0.0314598	0.0307464	0.0315318	0.062938	0.059493	0.0632857	0.0282869	0.0257086	0.0287327	0.0314783	0.0287466	0.031754	L-aspartate + carbamoyl-phosphate -> N-carbamoyl-L-aspartate + phosphate O4P
3.5.2.3	-0.0314598	-0.0315318	-0.0307464	-0.062938	-0.0632857	-0.059493	-0.0282869	-0.0287327	-0.0257086	-0.0314783	-0.031754	-0.0287466	dihydroorotate + H2O <-> N-carbamoyl-L-aspartate
1.3.3.1	0.0314598	0.0307464	0.0315318	0.062938	0.059493	0.0632857	0.0282869	0.0257086	0.0287327	0.0314783	0.0287466	0.031754	O2 + dihydroorotate <-> H2O2 + orotate
2.4.2.10	-0.0314598	-0.0315318	-0.0307464	-0.062938	-0.0632857	-0.059493	-0.0282869	-0.0287327	-0.0257086	-0.0314783	-0.031754	-0.0287466	orotidine-5'-phosphate + diphosphate <-> 5-phosphoribosyl 1-pyrophosphate + orotate
4.1.1.23	0.0314598	0.0307464	0.0315318	0.062938	0.059493	0.0632857	0.0282869	0.0257086	0.0287327	0.0314783	0.0287466	0.031754	orotidine-5'-phosphate -> CO2 + UMP
3.1.3.5g	0	0	0	0	0	0	0	0	0	0	0	0	UMP + H2O <-> uridine + phosphate O4P
2.7.4.14a	0.0188923	0.0181815	1000	0.0377957	0.0343633	1000	0.016987	0.0144213	1000	0.0189034	0.0161818	1000	ATP + UMP <-> ADP + UDP
2.4.2.9	0	0	0	0	0	0	0	0	0	0	0	0	diphosphate + UMP <-> 5-phosphoribosyl 1-pyrophosphate + uracil
3.6.1.19e	0	0	1000	0	0	1000	0	0	1000	0	0	1000	H2O + UTP -> diphosphate + UMP
2.7.4.6e	0.0188923	0.0181815	1000	0.0377957	0.0343633	1000	0.016987	0.0144213	1000	0.0189034	0.0161818	1000	UDP + ATP <-> UTP + ADP
3.5.4.13a	0	0	1000	0	0	1000	0	0	1000	0	0	1000	H2O + CTP -> ammonia H3N + UTP
6.3.4.2	0	0	1000	0	0	1000	0	0	1000	0	0	1000	ATP + UTP + ammonia H3N -> ADP + phosphate O4P + CTP
2.7.4.6h	0	-1000	1000	0	-1000	1000	0	-1000	1000	0	-1000	1000	dUDP + ATP <-> dUTP + ADP
3.6.1.19f	0	0	1000	0	0	1000	0	0	1000	0	0	1000	H2O + dUTP -> diphosphate + dUMP
2.7.4.9b	0	0	1000	0	0	1000	0	0	1000	0	0	1000	ATP + dUMP <-> ADP + dUDP
1.17.4.1e	0	0	1000	0	0	1000	0	0	1000	0	0	1000	dUDP + thioredoxin + H2O <-> UDP + thioredoxin disulfide
2.1.1.148	0	0	0	0	0	0	0	0	0	0	0	0	5,10-methylene-THF + dUMP + FADH2 -> dTMP + tetrahydrofolate + FAD
2.7.7.8c	0	0	1000	0	0	1000	0	0	1000	0	0	1000	RNAn1 + phosphate O4P -> RNAn + UDP
2.7.7.6c	0.0188923	0	1000	0.0377957	0	1000	0.016987	0	1000	0.0189034	0	1000	UTP + RNAn -> diphosphate + RNAn1
3.5.4.1a	0	0	0	0	0	0	0	0	0	0	0	0	H2O + cytosine -> ammonia H3N + uracil
2.7.4.6f	0.00587403	-1000	1000	0.0117515	-1000	1000	0.00528162	-1000	1000	0.00587749	-1000	1000	CDP + ATP <-> CTP + ADP
2.7.4.14b	-0.00520352	-0.00520352	-0.00506107	-0.0104101	-0.0104101	-0.0097222	-0.00467873	-0.00467873	-0.00403684	-0.00520659	-0.00520658	-0.00466113	ATP + CMP <-> ADP + CDP
1.17.4.1d	0.0110776	-1000	1000	0.0221616	-1000	1000	0	-1000	1000	0.0110841	-1000	1000	dCDP + thioredoxin + H2O <-> CDP + thioredoxin disulfide
3.1.3.5h	0	0	0	0	0	0	0	0	0	0	0	0	CMP + H2O <-> cytidine + phosphate O4P
2.7.4.6g	-0.0110776	-1000	1000	-0.0221616	-1000	1000	0	-1000	1000	-0.0110841	-1000	1000	dCDP + ATP <-> dCTP + ADP
2.7.4.14c	0	0	0	0	0	0	0	0	0	0	0	0	ATP + dCMP <-> ADP + dCDP
3.1.3.5i	0	0	0	0	0	0	0	0	0	0	0	0	dCMP + H2O <-> deoxycytidine + phosphate O4P
3.5.4.13b	0	0	1000	0	0	1000	0	0	1000	0	0	1000	H2O + dCTP -> ammonia H3N + dUTP
2.7.7.6d	0	0	1000	0	0	1000	0	0	1000	0	0	1000	CTP + RNAn -> diphosphate + RNAn1
2.7.7.8d	0	0	1000	0	0	1000	0.00996035	0	1000	0	0	1000	RNAn1 + phosphate O4P -> RNAn + CDP
2.7.7.7c	-0.0130228	-1000	1000	-0.0260532	-1000	1000	-0.00174904	-1000	1000	-0.0130304	-1000	1000	dCTP + DNAn <-> diphosphate + DNAn1
3.1.3.5j	0	0	0	0	0	0	0	0	0	0	0	0	thymidine + H2O <-> dTMP + phosphate O4P
2.7.4.9a	0	0	0	0	0	0	0	0	0	0	0	0	ATP + dTMP <-> ADP + dTDP
2.7.4.6i	0	0	0	0	0	0	0	0	0	0	0	0	dTDP + ATP <-> dTTP + ADP
2.7.7.7d	-0.00216193	-0.00216193	-0.00216148	-0.00432513	-0.00432513	-0.00432296	-0.00194389	-0.00194389	-0.00194171	-0.0021632	-0.0021632	-0.00216148	dTTP + DNAn <-> diphosphate + DNAn1
_3.5.4.1b	0	0	0	0	0	0	0	0	0	0	0	0	H2O + thymine -> ammonia H3N + 5-methylcytosine
2.7.6.1	0.0738838	0.0738685	0.073947	0.147811	0.147737	0.148116	0.0664324	0.0663578	0.0668353	0.0739273	0.0738685	0.0741692	ATP + D-ribose-5-phosphate -> 5-phosphoribosyl 1-pyrophosphate + AMP
2.4.2.14	0.0292389	0.0292328	0.0299396	0.0584949	0.0584655	0.061879	0.02629	0.0262605	0.028807	0.029256	0.0292328	0.0319394	5-phosphoribosyl 1-pyrophosphate + L-glutamine + H2O -> 5-phospho-beta-D-ribosyl-amine + diphosphate + L-glutamate
6.3.4.13	0.0292389	0.0292328	0.0299396	0.0584949	0.0584655	0.061879	0.02629	0.0262605	0.028807	0.029256	0.0292328	0.0319394	5-phospho-beta-D-ribosyl-amine + ATP + glycine -> ADP + phosphate O4P + 5-phospho-ribosyl-glycineamide
2.1.2.2a	0.0292389	-1000	0.0299396	0.0584949	-1000	0.061879	0.02629	-1000	0.028807	0.029256	-1000	0.0319394	10-formyl-tetrahydrofolate + 5-phospho-ribosyl-glycineamide <-> tetrahydrofolate + 5'-phosphoribosyl-N-formylglycineamide
6.3.5.3	0.0292389	0.0292328	0.0299396	0.0584949	0.0584655	0.061879	0.02629	0.0262605	0.028807	0.029256	0.0292328	0.0319394	ATP + 5'-phosphoribosyl-N-formylglycineamide + L-glutamine + H2O -> L-glutamate + ADP + phosphate O4P + 5-phosphoribosyl-N-formylglycineamidine
6.3.3.1	0.0292389	0.0292328	0.0299396	0.0584949	0.0584655	0.061879	0.02629	0.0262605	0.028807	0.029256	0.0292328	0.0319394	ATP + 5-phosphoribosyl-N-formylglycineamidine -> ADP + phosphate O4P + 5-aminoimidazole ribonucleotide
4.1.1.21	-0.0292389	-0.0299396	-0.0292328	-0.0584949	-0.061879	-0.0584655	-0.02629	-0.028807	-0.0262605	-0.029256	-0.0319394	-0.0292328	4-carboxyaminoimidazole ribonucleotide <-> 5-aminoimidazole ribonucleotide + CO2
6.3.2.6	0.0292389	0.0292328	0.0299396	0.0584949	0.0584655	0.061879	0.02629	0.0262605	0.028807	0.029256	0.0292328	0.0319394	ATP + 4-carboxyaminoimidazole ribonucleotide + L-aspartate <-> ADP + phosphate O4P + 5'-phosphoribosyl-4-(N-succinocarboxamide)-5-aminoimidazole
4.3.2.2b	0.0292389	0.0292328	0.0299396	0.0584949	0.0584655	0.061879	0.02629	0.0262605	0.028807	0.029256	0.0292328	0.0319394	5'-phosphoribosyl-4-(N-succinocarboxamide)-5-aminoimidazole <-> fumarate + aminoimidazole carboxamide ribonucleotide
2.1.2.3	0.0374796	0.0374718	0.0381786	0.0749812	0.0749436	0.078357	0.0336996	0.0336618	0.0362083	0.0375016	0.0374718	0.0401784	10-formyl-tetrahydrofolate + aminoimidazole carboxamide ribonucleotide <-> tetrahydrofolate + phosphoribosyl-formamido-carboxamide
2.4.2.7c	0	0	0	0	0	0	0	0	0	0	0	0	aminoimidazole carboxamide ribonucleotide <-> 5-Amino-4-imidazolecarboxyamide
3.5.4.10	-0.0374796	-0.0381786	-0.0374718	-0.0749812	-0.078357	-0.0749436	-0.0336996	-0.0362083	-0.0336618	-0.0375016	-0.0401784	-0.0374718	inosine-5'-phosphate + H2O <-> phosphoribosyl-formamido-carboxamide
3.1.3.5c	0	0	0	0	0	0	0	0	0	0	0	0	inosine-5'-phosphate + H2O <-> inosine + phosphate O4P
_2.7.4.3c	0	0	1000	0	0	1000	0	0	1000	0	0	1000	inosine-5'-phosphate + ITP <-> 2 IDP
3.6.1.19a	0	0	1000	0	0	1000	0	0	1000	0	0	1000	H2O + ITP -> diphosphate + inosine-5'-phosphate
3.6.1.19g	0	0	0	0	0	0	0	0	0	0	0	0	H2O + dITP -> diphosphate + dIMP
_1.17.4.1b	0	0	0	0	0	0	0	0	0	0	0	0	dIDP + thioredoxin + H2O <-> IDP + thioredoxin disulfide
2.7.4.6j	0	0	1000	0	0	1000	0	0	1000	0	0	1000	IDP + ATP <-> ITP + ADP
2.7.4.6b	0	0	0	0	0	0	0	0	0	0	0	0	dIDP + ATP <-> dITP + ADP
1.1.1.205	12.7629	12.7602	1000	14.8556	14.8426	1000	0.988345	0.971831	1000	2.24069	1.93025	1000	H2O + NAD+ + H+ + inosine-5'-phosphate <-> xanthosine-5-phosphate + NADH
3.1.3.5d	0	0	0	0	0	0	0	0	0	0	0	0	xanthosine-5-phosphate + H2O <-> xanthosine + phosphate O4P
3.6.1.19b	0	0	0	0	0	0	0	0	0	0	0	0	H2O + XTP -> diphosphate + xanthosine
6.3.5.2	12.7629	12.7602	1000	14.8556	14.8426	1000	0.988345	0.971831	1000	2.24069	1.93025	1000	xanthosine-5-phosphate + H2O + L-glutamine + ATP -> L-glutamate + GMP + diphosphate + AMP
3.1.3.5a	-0.00244223	-0.00244223	-0.00244172	-0.0048859	-0.0048859	-0.00488345	-0.00219592	-0.00219592	-0.00219346	-0.00244367	-0.00244367	-0.00244172	AMP + H2O <-> adenosine + phosphate O4P
2.4.2.7a	0	0	0	0	0	0	0	0	0	0	0	0	AMP + diphosphate <-> 5-phosphoribosyl 1-pyrophosphate + adenine
2.7.4.3a	-12.7919	-1000	1000	-29.7085	-1000	1000	-1.98541	-1000	1000	-4.48	-1000	1000	AMP + ATP <-> 2 ADP
3.6.1.15	0	0	1000	0	0	1000	0	0	1000	0	0	1000	H2O + ATP -> phosphate O4P + ADP
2.7.4.6a	-12.7325	-1000	1000	-1.36579e-32	-1000	1000	0	-1000	1000	-7.83937e-34	-1000	1000	dADP + ATP <-> dATP + ADP
2.7.1.40b	0	-1000	1000	0	-1000	1000	0	-1000	1000	0	-1000	1000	dATP + pyruvate <-> dADP + phosphoenolpyruvate
1.17.4.1a	12.7325	-1000	1000	0	-1000	1000	0	-1000	1000	0	-1000	1000	dADP + thioredoxin + H2O <-> ADP + thioredoxin disulfide
2.7.4.3b	5.60761e-34	0	0.00488446	1.4019e-33	0	0.0097718	0	0	0.00439185	-3.97205e-34	-4.67301e-35	0.00488734	dAMP + dATP <-> 2 dADP
3.1.3.5b	-5.24538e-34	-0.00488446	0	-1.3638e-33	-0.0097718	0	0	-0.00439185	0	3.93404e-34	-0.00488734	5.24538e-35	dAMP + H2O <-> 5'-deoxyadenosine + phosphate O4P
2.7.7.7a	-12.7347	-1000	1000	-0.00432513	-1000	1000	-0.00194389	-1000	1000	-0.0021632	-1000	1000	dATP + DNAn <-> diphosphate + DNAn1
2.7.7.6a	0	0	1000	0	0	1000	0	0	1000	0	0	1000	ATP + RNAn -> diphosphate + RNAn1
2.7.7.8a	0.0188923	0	1000	14.8327	0	1000	0.978026	0	1000	2.22921	0	1000	RNAn1 + phosphate O4P -> RNAn + ADP
2.4.2.-b	0	0	0	0	0	0	0	0	0	0	0	0	adenosine + phosphate O4P <-> ribose-1-phosphate + adenine
3.1.3.5e	0	0	0	0	0	0	0	0	0	0	0	0	GMP + H2O <-> guanosine + phosphate O4P
2.4.2.7b	0	0	0	0	0	0	0	0	0	0	0	0	GMP + diphosphate <-> 5-phosphoribosyl 1-pyrophosphate + guanine
2.7.4.8a	12.7518	12.7491	1000	14.8335	14.8204	1000	0.978385	0.961882	1000	2.22961	1.91917	1000	GMP + ATP <-> GDP + ADP
3.6.1.19c	0	0	1000	0	0	1000	0	0	1000	0	0	1000	H2O + GTP -> diphosphate + GMP
1.17.4.1c	-12.7518	-1000	1000	-0.0385951	-1000	1000	-0.00738587	-1000	1000	-0.0193032	-1000	1000	dGDP + thioredoxin + H2O <-> GDP + thioredoxin disulfide
2.7.4.6c	-13.4626	-1000	1000	0.0142245	-1000	1000	0.0163534	-1000	1000	0.00711434	-1000	1000	GDP + ATP <-> GTP + ADP
2.7.1.40c	-0.737131	-1000	1000	0	-1000	1000	0	-1000	1000	0	-1000	1000	GTP + pyruvate <-> GDP + phosphoenolpyruvate
2.7.4.8b	0	0	1000	0	0	1000	0	0	1000	0	0	1000	dGMP + ATP <-> dGDP + ADP
2.7.4.6d	12.7518	-1000	1000	0.0385951	-1000	1000	0.00738587	-1000	1000	0.0193032	-1000	1000	dGDP + ATP <-> dGTP + ADP
2.7.1.40d	0	-1000	1000	0	-1000	1000	0	-1000	1000	0	-1000	1000	dGTP + pyruvate <-> dGDP + phosphoenolpyruvate
3.1.3.5f	0	-1000	0	0	-1000	0	0	-1000	0	0	-1000	0	dGMP + H2O <-> deoxyguanosine + phosphate O4P
3.1.5.1	0	0	1000	0	0	1000	0	0	1000	0	0	1000	H2O + dGTP -> diphosphate + deoxyguanosine
3.6.1.19d	0	0	1000	0	0	1000	0	0	1000	0	0	1000	H2O + dGTP -> diphosphate + dGMP
3.1.7.2	0	0	0	0	0	0	0	0	0	0	0	0	guanosine 5'-diphosphate,3'-diphosphate + H2O <-> diphosphate + GDP
3.6.1.11	0	0	0	0	0	0	0	0	0	0	0	0	H2O + guanosine 3'-diphosphate 5'-triphosphate <-> phosphate O4P + guanosine 5'-diphosphate,3'-diphosphate
2.7.7.6b	0	0	1000	14.7949	0	1000	0.970999	0	1000	2.2103	0	1000	GTP + RNAn -> diphosphate + RNAn1
2.7.7.8b	0	0	1000	0	0	1000	0	0	1000	0	0	1000	RNAn1 + phosphate O4P -> RNAn + GDP
2.7.7.7b	12.7499	-1000	1000	0.0347035	-1000	1000	0.00563682	-1000	1000	0.0173568	-1000	1000	dGTP + DNAn <-> diphosphate + DNAn1
2.7.7.4	0.0159322	0.0159289	0.0159322	0.0318737	0.0318577	0.0318737	0.0143254	0.0143093	0.0143254	0.0159415	0.0159289	0.0159415	sulfate O4s + ATP -> adenosine 5'-phosphosulfate + diphosphate
2.7.1.25	0	0	0	0	0	0	0	0	0	0	0	0	adenosine 5'-phosphosulfate + ATP -> phosphoadenosine-5'-phosphosulfate + ADP
_2.7.7.53a	0.00796608	0.00796443	0.00796608	0.0159368	0.0159289	0.0159368	0.00716268	0.00715463	0.00716268	0.00797077	0.00796443	0.00797077	2 adenosine 5'-phosphosulfate + ATP -> sulfite O3s + phosphate O4P + 5',5'''-diadenosine tetraphosphate + AMP
2.7.7.53b	-0.00796608	-0.00796608	-0.00796443	-0.0159368	-0.0159368	-0.0159289	-0.00716268	-0.00716268	-0.00715463	-0.00797077	-0.00797077	-0.00796443	ATP + ADP <-> phosphate O4P + 5',5'''-diadenosine tetraphosphate
4.6.1.1	0	0	0	0	0	0	0	0	0	0	0	0	ATP -> cyclic-AMP + diphosphate
4.6.1.2	0	0	0	0	0	0	0	0	0	0	0	0	GTP -> cyclic-GMP + diphosphate
4.1.1.-b	0	0	0	0	0	0	0	0	0	0	0	0	4-amino-5-imidazole carboxylate <-> 4-aminoimidazole + CO2
3.5.4.16	0	0	-3.85657e-18	0	0	9.66434e-18	0	0	-9.36528e-18	0	0	-1.52418e-17	GTP + H2O -> formate + 7,8-dihydroneopterin triphosphate
3.6.1.-a	0	0	-3.85657e-18	0	0	9.66434e-18	0	0	-9.36528e-18	0	0	-1.52418e-17	7,8-dihydroneopterin triphosphate + H2O <-> dihydroneopterin phosphate + diphosphate
3.6.1.-b	0	0	-3.85657e-18	0	0	9.66434e-18	0	0	-9.36528e-18	0	0	-1.52418e-17	dihydroneopterin phosphate + H2O <-> 7,8-dihydro-D-neopterin + phosphate O4P
4.1.2.25	0	0	-3.85657e-18	0	0	9.66434e-18	0	0	-9.36528e-18	0	0	-1.52418e-17	7,8-dihydro-D-neopterin <-> glycolaldehyde + 6-hydroxymethyl-7,8-dihydropterin
2.7.6.3	0	0	-3.85657e-18	0	0	9.66434e-18	0	0	-9.36528e-18	0	0	-1.52418e-17	6-hydroxymethyl-7,8-dihydropterin + ATP -> (2-amino-4-hydroxy-7,8-dihydropteridin-6-yl)methyl diphosphate + AMP
2.5.1.15	0	0	-3.85657e-18	0	0	9.66434e-18	0	0	-9.36528e-18	0	0	-1.52418e-17	p-aminobenzoate + (2-amino-4-hydroxy-7,8-dihydropteridin-6-yl)methyl diphosphate -> 7,8-dihydropteroate + diphosphate
4.1.3.38	0	0	-3.85657e-18	0	0	9.66434e-18	0	0	-9.36528e-18	0	0	-1.52418e-17	4-amino-4-deoxychorismate <-> p-aminobenzoate + pyruvate
·6.3.4.3	0	0	1000	0	0	1000	0	0	1000	0	0	1000	tetrahydrofolate + formate + ATP <-> ADP + phosphate O4P + 10-formyl-tetrahydrofolate
·2.6.1.85	0	0	-3.85657e-18	0	0	9.66434e-18	0	0	-9.36528e-18	0	0	-1.52418e-17	L-glutamine + chorismate <-> L-glutamate + 4-amino-4-deoxychorismate
6.3.2.12	0	0	-3.85657e-18	0	0	9.66434e-18	0	0	-9.36528e-18	0	0	-1.52418e-17	L-glutamate + 7,8-dihydropteroate + ATP -> 7,8-dihydrofolate + phosphate O4P + ADP
·1.5.1.3	0	3.85657e-18	0	0	-9.66434e-18	0	0	9.36528e-18	0	0	1.52418e-17	0	NADP+ + H+ + tetrahydrofolate <-> NADPH + 7,8-dihydrofolate
6.3.2.17a	0	0	0	0	0	0	0	0	0	0	0	0	tetrahydrofolate + L-glutamate + ATP <-> tetrahydrofolate-L-glutamate + ADP + phosphate O4P
6.3.2.17b	0	0	0	0	0	0	0	0	0	0	0	0	tetrahydrofolate-L-glutamate + L-glutamate + ATP <-> a tetrahydrofolate polyglutamate + ADP + phosphate O4P
6.3.2.17c	0	0	-3.85657e-18	0	0	9.66434e-18	0	0	-9.36528e-18	0	0	-1.52418e-17	L-glutamate + 7,8-dihydropteroate + ATP -> 7,8-dihydrofolate + phosphate O4P + ADP
_4.2.3.12	0	0	0	0	0	0	0	0	0	0	0	0	7,8-dihydroneopterin triphosphate -> 6-pyruvoyl-5,6,7,8-tetrahydropterin + diphosphate
_1.1.1.153	0	0	0	0	0	0	0	0	0	0	0	0	tetrahydrobiopterin + 2 NADP+ -> 6-pyruvoyl-5,6,7,8-tetrahydropterin + 2 NADPH + H+
2.1.2.2b	0	0	1000	0	0	1000	0	0	1000	0	0	1000	H2O + 5,10-methenyltetrahydrofolate + 5-phospho-ribosyl-glycineamide -> tetrahydrofolate + 5'-phosphoribosyl-N-formylglycineamide
_1.4.4.2	0	0	0.000353422	0	0	0.00170671	0	0	0.00127327	0	0	0.00135329	H-protein-lipoyllysine + glycine -> H-Protein-S-aminomethyldihydrolipoyllysine + CO2
_2.1.2.10a	0	0	0.000353422	0	0	0.00170671	0	0	0.00127327	0	0	0.00135329	H-Protein-S-aminomethyldihydrolipoyllysine + tetrahydrofolate -> [H protein]-dihydrolipoyllysine C8H16NOS2R + 5,10-methylene-THF + ammonia H3N
_1.8.1.4c	0	0	0.000353422	0	0	0.00170671	0	0	0.00127327	0	0	0.00135329	[H protein]-dihydrolipoyllysine C8H16NOS2R + NAD+ + H+ -> H-protein-lipoyllysine + NADH
1.5.1.5	0.0667184	0.0667046	0.0681182	0.133476	0.133409	0.140236	0.0599897	0.0599223	0.0650154	0.0667577	0.0667046	0.0721177	5,10-methylene-THF + NADP+ + H+ <-> NADPH + 5,10-methenyltetrahydrofolate
3.5.1.10	0	0	1000	0	0	1000	0	0	1000	0	0	1000	H2O + 10-formyl-tetrahydrofolate -> tetrahydrofolate + formate
3.5.4.9a	0.0667184	-1000	0.0681182	0.133476	-1000	0.140236	0.0599897	-1000	0.0650154	0.0667577	-1000	0.0721177	H2O + 5,10-methenyltetrahydrofolate <-> 10-formyl-tetrahydrofolate
6.3.3.2	0	0	1000	0	0	1000	0	0	1000	0	0	1000	5-formyl-tetrahydrofolate + ATP -> 5,10-methenyltetrahydrofolate + ADP + phosphate O4P
2.1.2.10b	0	0	1000	0	0	1000	0	0	1000	0	0	1000	5,10-methenyltetrahydrofolate + H2O <-> 5-formyl-tetrahydrofolate
·1.5.1.20a	-0.0158106	-0.371722	0	0	-0.447443	0	-0.014216	-0.57563	0	0	-0.375721	0	5-methyl-THF + NADP+ + H+ <-> 5,10-methylene-THF + NADPH
·1.5.1.20b	0	-0.0158106	0.355915	-0.0316305	-0.0316305	0.415829	0	-0.014216	0.56143	-0.0158199	-0.0158199	0.359914	5-methyl-THF + NAD+ + H+ <-> 5,10-methylene-THF + NADH
2.1.2.9a	0	0	0	0	0	0	0	0	0	0	0	0	10-formyl-tetrahydrofolate + L-methionyl-tRNAfmet + H2O -> tetrahydrofolate + N-formyl-L-methionyl-tRNAfmet
_PSII	0.4	0	0.4	0.4	0	0.4	0	0	0	0.4	0	0.4	2 photonII + 2 H2O + 4 H+ + 2 PSII -> O2 + 4 H+_peribac + 2 PSII*
_UQ	0.8	0	0.8	0.8	0	0.8	0	0	0	0.8	0	0.8	PSII* + UQ + 2 H+ -> PSII + UQH2
_citb6	7.06211	0.428278	1000	9.65431	0.352557	1000	2.13438	0	1000	2.98905	0.424279	1000	UQH2 + citb6f + 2 H+ -> UQ + citb6f* + 2 H+_peribac
_1.10.99.1	0.8	0	0.8	0.8	0	0.8	0	0	0	0.448875	0	0.8	citb6f* + PC -> citb6f + PC*
_PSI	0.8	0	0.8	0.8	0	0.8	0	0	0	0.448875	0	0.8	photonI + PC* + PSI -> PC + PSI*
_Fd	0.8	0.428278	0.8	0.8	0.352557	0.8	0	0	0	0.448875	0.424279	0.8	PSI* + Fd -> PSI + Fd*
_FNR	0.752204	0.380491	0.752213	0.704379	0.256983	0.704427	1.95702	0.805812	1.95707	0.401051	0.376492	0.752213	Fd* + FNR -> Fd + FNR*
_1.18.1.2	0.752204	0.380491	0.752213	0.704379	0.256983	0.704427	1.95702	0.805812	1.95707	0.401051	0.376492	0.752213	FNR* + NADP+ + H+ -> FNR + NADPH
_3.6.3.14	38.348	15.675	1000	21.7267	21.711	1000	4.98021	4.9548	1000	6.29149	6.28107	1000	3 H+_peribac + phosphate O4P + ADP <-> 3 H+ + H2O + ATP
3.6.1.1	0	0	1000	0	0	1000	0	0	1000	0	0	1000	H2O + diphosphate -> 2 phosphate O4P
2.7.4.1	0	0	1000	0	0	1000	0	0	1000	0	0	1000	ATP + diphosphate -> ADP + PPPi
_NADPH2	3.21214e-17	3.02695e-17	3.53422e-05	3.59446e-17	-2.98809e-17	0.000170671	-1.23108e-16	8.31217e-17	0.000201043	2.53312e-17	9.0671e-18	0.000135329	NADPH -> NADPH2
_1.12.1.3	3.21214e-17	3.02695e-17	3.53422e-05	3.59446e-17	-2.98809e-17	0.000170671	-1.23108e-16	8.31217e-17	0.000201043	2.53312e-17	9.0671e-18	0.000135329	NADPH2 + 2 H+ <-> H2
_cyclicPS	0	0	0.371722	0	0	0.447443	0	0	0.57563	0	0	0.375721	Fd* + UQ + 2 H+ -> Fd + UQH2
_NDH1	0	0	0.371722	0	0	0.447443	0	0	0	0	0	0.375721	NADPH + PC -> NADP+ + H+ + PC*
_1.6.5.3	0	0	1000	0	0	1000	2.13438	0	1000	0	0	1000	NADH + UQ + 7 H+ -> NAD+ + UQH2 + 4 H+_peribac
_1.6.99.3	6.26211	0	1000	8.85431	0	1000	0	0	1000	2.18905	0	1000	NADH + UQ + 7 H+ -> NAD+ + UQH2 + 4 H+_peribac
_quinol oxidase	0	0	1000	0	0	1000	0	0	1000	0	0	1000	2 UQH2 + O2 + 4 H+ -> 2 UQ + 4 H+_peribac + 2 H2O
_cit c	6.26211	0	1000	8.85431	0	1000	2.13438	0	1000	2.54017	0	1000	citb6f* + cit c -> citb6f + cit c*
_1.9.3.1	1.56553	0	1000	2.21358	0	1000	0.533594	0	1000	0.635043	0	1000	4 cit c* + O2 + 4 H+ -> 4 cit c + 4 H+_peribac + 2 H2O
_PSIaltern	0	0	0.8	0	0	0.8	0	0	0	0	0	0.8	photonI + cit c* + PSI -> cit c + PSI*
2.3.1.35	0.0257294	-1000	0.0257294	0.051474	-1000	0.051474	0.0231345	-1000	0.0231345	0.0257446	-1000	0.0257446	L-glutamate + N-acetyl-L-ornithine <-> N-acetyl-L-glutamate + L-ornithine
2.6.1.11	-0.0257294	-0.0257294	-0.0257241	-0.051474	-0.051474	-0.0514482	-0.0231345	-0.0231345	-0.0231086	-0.0257446	-0.0257446	-0.0257241	N-acetyl-L-ornithine + 2-ketoglutarate <-> L-glutamate + N-acetyl-L-glutamate 5-semialdehyde
_3.5.1.14	0	0	1000	0	0	1000	0	0	1000	0	0	1000	N-acetyl-L-ornithine + H2O -> L-ornithine + acetate
1.2.1.38	-0.0257294	-0.0257294	-0.0257241	-0.051474	-0.051474	-0.0514482	-0.0231345	-0.0231345	-0.0231086	-0.0257446	-0.0257446	-0.0257241	N-acetyl-L-glutamate 5-semialdehyde + NADP+ + H+ + phosphate O4P <-> N-acetylglutamyl-phosphate + NADPH
2.7.2.8	0.0257294	0.0257241	0.0257294	0.051474	0.0514482	0.051474	0.0231345	0.0231086	0.0231345	0.0257446	0.0257241	0.0257446	N-acetyl-L-glutamate + ATP -> N-acetylglutamyl-phosphate + ADP
2.3.1.1	2.08921e-18	4.17046e-18	1000	1.18406e-17	2.46405e-18	1000	6.15135e-18	5.00841e-18	1000	2.8736e-18	1.23202e-18	1000	L-glutamate + acetyl-CoA -> N-acetyl-L-glutamate + coenzyme A
3.5.1.5	0	0	0	0	0	0	0	0	0	0	0	0	H2O + urea -> 2 ammonia H3N + CO2
4.2.1.1a	0	-8.60749	11.4504	0	-8.91698	11.2008	-10.2245	-10.2761	9.77577	-10.2498	-10.3071	9.7504	H2CO3 <-> H2O + CO2
_1.4.3.4	0	0	0	0	0	0	0	0	0	0	0	0	O2 + H2O + N-acetylputrescine -> ammonia H3N + H2O2 + N4-acetylaminobutanal
_1.2.1.3a	0	0	0	0	0	0	0	0	0	0	0	0	N4-acetylaminobutanal + NAD+ + H+ + H2O <-> N4-acetylaminobutanoate + NADH
_1.2.1.3b	0	0	0	0	0	0	0	0	0	0	0	0	4-aminobutanal + NAD+ + H+ + H2O <-> 4-aminobutanoate + NADH
_3.5.1.4	0	0	0	0	0	0	0	0	0	0	0	0	4-Guanidinobutanamide + H2O -> 4-Guanidinobutanoate + ammonia H3N
1.7.7.2	-0.00102679	-0.0474918	-0.000416144	-0.00205418	-0.0579836	-0.000832287	0	-0.0719538	0	-0.00102739	-0.0479918	-0.000416144	nitrite NO2 + 2 thioredoxin disulfide + H2O <-> 2 thioredoxin + nitrate NO3
1.7.7.1	-0.00102679	-0.0474918	-0.000416144	-0.00205418	-0.0579836	-0.000832287	0	-0.0719538	0	-0.00102739	-0.0479918	-0.000416144	ammonia H3N + 2 H2O + 6 thioredoxin disulfide <-> nitrite NO2 + 6 thioredoxin + 7 H+
2.7.2.2a	0.0571892	0	0.0572559	0.114412	0	0.114734	0.0514215	0	0.0518412	0.0572228	0	0.057478	ammonia H3N + CO2 + ATP -> carbamoyl-phosphate + ADP
4.2.1.104	0	0	0	0	0	0	0	0	0	0	0	0	cyanate + HCO3- + H+ <-> carbamate + CO2
_2.7.2.2b	0	0	0	0	0	0	0	0	0	0	0	0	carbamate + ATP + H+ <-> carbamoyl-phosphate + ADP
1.7.99.7	0	0	0	0	0	0	0	0	0	0	0	0	2 nitric oxide + reduced acceptor -> nitrous oxide + acceptor + H2O
1.4.3.-	0	0	3.53422e-05	0	0	0.000170671	0	0	0.000201043	0	0	0.000135329	O2 + L-aspartate -> H2O2 + iminoaspartate
QUINOLINATE-SYNTHA-RXN	0	0	3.53422e-05	0	0	0.000170671	0	0	0.000201043	0	0	0.000135329	iminoaspartate + dihydroxy-acetone phosphate -> quinolinate + 2 H2O + phosphate O4P
2.4.2.19	0	0	3.53422e-05	0	0	0.000170671	0	0	0.000201043	0	0	0.000135329	5-phosphoribosyl 1-pyrophosphate + quinolinate -> CO2 + diphosphate + nicotinate nucleotide
3.1.3.5k	0	0	1000	0	0	1000	0	0	1000	0	0	1000	nicotinate nucleotide + H2O -> nicotinate D-ribonucleoside + phosphate O4P
2.7.7.1a	0	0	3.53422e-05	0	0	0.000170671	0	0	0.000201043	0	0	0.000135329	nicotinate nucleotide + ATP -> deamido-NAD + diphosphate
2.7.7.18a	0	0	3.53422e-05	0	0	0.000170671	0	0	0.000201043	0	0	0.000135329	ATP + nicotinate nucleotide -> diphosphate + deamido-NAD
6.3.5.1	0	0	3.53422e-05	0	0	0.000170671	0	0	0.000201043	0	0	0.000135329	ATP + deamido-NAD + L-glutamine + H2O -> L-glutamate + AMP + diphosphate + NAD+ + H+
2.7.7.1b	0	0	0	0	0	0	0	0	0	0	0	0	nicotinamide mononucleotide + ATP -> NAD+ + H+ + diphosphate
2.7.7.18b	0	0	0	0	0	0	0	0	0	0	0	0	ATP + nicotinamide mononucleotide -> diphosphate + NAD+ + H+
3.1.3.5l	0	0	0	0	0	0	0	0	0	0	0	0	nicotinamide mononucleotide + H2O -> N-Ribosylnicotinamide + phosphate O4P
2.7.1.23	0	0	3.53422e-05	0	0	0.000170671	0	0	0.000201043	0	0	0.000135329	NAD+ + ATP -> NADP+ + ADP
1.6.1.2	0	0	0.371722	0	0	0.447443	0.494983	0	0.57563	0	0	0.375721	NAD+ + NADPH <-> NADH + NADP+
·4.1.3.40	0	0	-1.46534e-19	0	0	0	0	0	-2.1193e-17	0	0	-1.626e-19	chorismate <-> 4-hydroxybenzoate + pyruvate
·octaprenylsyn	0	0	-1.46534e-19	0	0	0	0	0	-2.1193e-17	0	0	-1.626e-19	all-trans-geranyl-geranyl diphosphate -> all-trans-octaprenyl diphosphate
2.5.1.-c	0	0	-1.46534e-19	0	0	0	0	0	-2.1193e-17	0	0	-1.626e-19	all-trans-octaprenyl diphosphate + 4-hydroxybenzoate -> 3-octaprenyl-4-hydroxybenzoate + diphosphate
4.1.1.-a	0	0	-1.46534e-19	0	0	0	0	0	-2.1193e-17	0	0	-1.626e-19	3-octaprenyl-4-hydroxybenzoate -> 2-octaprenylphenol + CO2
OCTAPRENYLPHENOL-HYDROX-RXN	0	0	-7.3267e-20	0	0	0	0	0	-1.05965e-17	0	0	-8.13e-20	2 2-octaprenylphenol + O2 <-> 2 2-octaprenyl-6-hydroxyphenol
·2.1.1.64b	0	0	-1.46534e-19	0	0	0	0	0	-2.1193e-17	0	0	-1.626e-19	S-adenosyl-L-methionine + 2-octaprenyl-6-hydroxyphenol <-> S-adenosyl-L-homocysteine + 2-octaprenyl-6-methoxyphenol
1.14.13.-a	0	0	-1.46534e-19	0	0	0	0	0	-2.1193e-17	0	0	-1.626e-19	2-octaprenyl-6-methoxyphenol + O2 -> 2-octaprenyl-6-methoxy-1,4-benzoquinone + H2O
2.1.1.-c	-2.54552e-19	-1.4644e-19	-1.4644e-19	0	0	0	-2.83675e-17	-1.80551e-17	-1.80551e-17	-4.87627e-21	-1.626e-19	-1.626e-19	2-octaprenyl-6-methoxy-1,4-benzoquinone + S-adenosyl-L-methionine -> S-adenosyl-L-homocysteine + 2-octaprenyl-3-methyl-6-methoxy-1,4-benzoquinone
1.14.13.-b	-2.54552e-19	-1.4644e-19	-1.4644e-19	0	0	0	-2.83675e-17	-1.80551e-17	-1.80551e-17	-4.87627e-21	-1.626e-19	-1.626e-19	2-octaprenyl-3-methyl-6-methoxy-1,4-benzoquinone + O2 <-> 3-demethylubiquinone-8 + H2O
·2.1.1.64a	-2.54552e-19	-1.4644e-19	-1.4644e-19	0	0	0	-2.83675e-17	-1.80551e-17	-1.80551e-17	-4.87627e-21	-1.626e-19	-1.626e-19	S-adenosyl-L-methionine + 3-demethylubiquinone-8 <-> S-adenosyl-L-homocysteine + ubiquinone-8
_UQsyn	-2.54552e-19	-1.4644e-19	-1.4644e-19	0	0	0	-2.83675e-17	-1.80551e-17	-1.80551e-17	-4.87627e-21	-1.626e-19	-1.626e-19	ubiquinone-8 -> UQ
5.4.4.2	0	0	0	0	0	0	0	0	0	0	0	0	chorismate -> isochorismate
2.5.1.64	0	0	0	0	0	0	0	0	0	0	0	0	2-ketoglutarate + isochorismate -> 2-succinyl-6-hydroxy-2,4-cyclohexadiene-1-carboxylate + pyruvate + CO2
4.2.1.113	0	0	0	0	0	0	0	0	0	0	0	0	2-succinyl-6-hydroxy-2,4-cyclohexadiene-1-carboxylate -> o-succinylbenzoate + H2O
6.2.1.26	0	0	0	0	0	0	0	0	0	0	0	0	ATP + o-succinylbenzoate + coenzyme A -> AMP + diphosphate + O-succinylbenzoyl-CoA
4.1.3.36	0	0	0	0	0	0	0	0	0	0	0	0	O-succinylbenzoyl-CoA <-> coenzyme A + 1,4-dihydroxy-2-naphthoate
2.5.1.-a	0	0	0	0	0	0	0	0	0	0	0	0	all-trans-octaprenyl diphosphate + 1,4-dihydroxy-2-naphthoate -> demethylmenaquinone-8 + diphosphate + CO2
2.1.1.-a	0	0	0	0	0	0	0	0	0	0	0	0	demethylmenaquinone-8 + S-adenosyl-L-methionine -> S-adenosyl-L-homocysteine + menaquinone-8
2.5.1.-b	0	0	0	0	0	0	0	0	0	0	0	0	1,4-dihydroxy-2-naphthoate + phytyl diphosphate -> demethylphylloquinone + CO2 + diphosphate
2.1.1.-b	0	0	0	0	0	0	0	0	0	0	0	0	demethylphylloquinone + S-adenosyl-L-methionine -> phylloquinone + S-adenosyl-L-homocysteine
1.8.4.8	0	0	0	0	0	0	0	0	0	0	0	0	phosphoadenosine-5'-phosphosulfate + thioredoxin <-> sulfite O3s + adenosine-3',5'-bisphosphate + thioredoxin disulfide
1.8.7.1	0.00796608	0.00796443	0.00796608	0.0159368	0.0159289	0.0159368	0.00716268	0.00715463	0.00716268	0.00797077	0.00796443	0.00797077	sulfite O3s + 6 Fd* + 6 H+ <-> hydrogen sulfide H2s + 6 Fd + 3 H2O
·1.13.11.8	0	0	0	0	0	0	0	0	0	0	0	0	sulfite O3s -> S0 + O2 + H2O
6.2.1.1	0.008	-1000	1000	-30.0176	-1000	1000	-2.1243	-1000	1000	-4.63457	-1000	1000	coenzyme A + acetate + ATP <-> acetyl-CoA + diphosphate + AMP
1.2.1.3c	0	0	0	0	0	0	0	0	0	0	0	0	acetaldehyde + NAD+ + H+ + H2O <-> NADH + acetate
1.1.1.1	0	0	0	0	0	0	0	0	0	0	0	0	acetaldehyde + NADH -> ethanol + NAD+ + H+
1.1.1.2	0	0	0	0	0	0	0	0	0	0	0	0	NADPH + acetaldehyde -> NADP+ + H+ + ethanol
2.3.1.8	-12.9543	-1000	1000	-30.0335	-1000	1000	-2.13147	-1000	1000	-4.64254	-1000	1000	phosphate O4P + acetyl-CoA <-> acetylphosphate + coenzyme A
2.7.2.1	12.9543	-1000	1000	30.0335	-1000	1000	2.13147	-1000	1000	4.64254	-1000	1000	ATP + acetate <-> ADP + acetylphosphate
_1.1.1.86	0	0	0.0759979	0	0	0.15204	0	0	0.0683333	0	0	0.0760426	2-acetolactate + NADPH -> 2,3-dihydroxy-3-methylbutanoate + NADP+ + H+
_4.2.1.9	0	0	0.0759979	0	0	0.15204	0	0	0.0683333	0	0	0.0760426	2,3-dihydroxy-3-methylbutanoate -> 2-keto-isovalerate + H2O
2.1.2.11	-2.75411e-17	3.71897e-17	3.71897e-17	4.34802e-15	5.88615e-18	5.88615e-18	4.88283e-18	-1.01503e-17	-1.01503e-17	-2.40964e-17	2.94307e-18	2.94307e-18	5,10-methylene-THF + 2-keto-isovalerate + H2O -> tetrahydrofolate + 2-dehydropantoate
1.1.1.169	2.75411e-17	-3.71897e-17	-3.71897e-17	-4.34802e-15	-5.88615e-18	-5.88615e-18	-4.88283e-18	1.01503e-17	1.01503e-17	2.40964e-17	-2.94307e-18	-2.94307e-18	R-pantoate + NADP+ + H+ <-> 2-dehydropantoate + NADPH
6.3.2.1	-2.75411e-17	3.71897e-17	3.71897e-17	4.34802e-15	5.88615e-18	5.88615e-18	4.88283e-18	-1.01503e-17	-1.01503e-17	-2.40964e-17	2.94307e-18	2.94307e-18	beta-alanine + R-pantoate + ATP -> pantothenate + diphosphate + AMP
_1.2.1.3d	0	0	0	0	0	0	0	0	0	0	0	0	beta-aminopropion aldehyde + NAD+ + H+ + H2O <-> NADH + beta-alanine
2.7.1.33	-2.75411e-17	3.71897e-17	3.71897e-17	4.34802e-15	5.88615e-18	5.88615e-18	4.88283e-18	-1.01503e-17	-1.01503e-17	-2.40964e-17	2.94307e-18	2.94307e-18	pantothenate + ATP -> D-4'-phosphopantothenate + ADP
6.3.2.5	-2.75411e-17	3.71897e-17	3.71897e-17	4.34802e-15	5.88615e-18	5.88615e-18	4.88283e-18	-1.01503e-17	-1.01503e-17	-2.40964e-17	2.94307e-18	2.94307e-18	D-4'-phosphopantothenate + L-cysteine + CTP -> R-4'-phosphopantothenoyl-L-cysteine + diphosphate + CMP
4.1.1.36	-2.75411e-17	3.71897e-17	3.71897e-17	4.34802e-15	5.88615e-18	5.88615e-18	4.88283e-18	-1.01503e-17	-1.01503e-17	-2.40964e-17	2.94307e-18	2.94307e-18	R-4'-phosphopantothenoyl-L-cysteine -> pantetheine 4'-phosphate + CO2
_2.7.7.3	-2.75411e-17	3.71897e-17	3.71897e-17	4.34802e-15	5.88615e-18	5.88615e-18	4.88283e-18	-1.01503e-17	-1.01503e-17	-2.40964e-17	2.94307e-18	2.94307e-18	ATP + pantetheine 4'-phosphate -> diphosphate + 3'-dephospho-CoA C21H35N7O13P2S
_2.7.1.24	-2.75411e-17	3.71897e-17	3.71897e-17	4.34802e-15	5.88615e-18	5.88615e-18	4.88283e-18	-1.01503e-17	-1.01503e-17	-2.40964e-17	2.94307e-18	2.94307e-18	ATP + 3'-dephospho-CoA C21H35N7O13P2S -> ADP + coenzyme A
_6.4.1.2	0.249656	0.249604	0.249656	0.499459	0.499208	0.499459	0.224477	0.224225	0.224477	0.249803	0.249604	0.249803	ATP + acetyl-CoA + HCO3- + H+ -> ADP + phosphate O4P + malonyl-CoA
2.3.1.39	0.249656	0.249604	0.249656	0.499459	0.499208	0.499459	0.224477	0.224225	0.224477	0.249803	0.249604	0.249803	malonyl-CoA + an [acyl-carrier protein] -> coenzyme A + a malonyl-ACP
2.3.1.41a	0.0336975	0.0336905	0.0336975	0.0674149	0.0673811	0.0674149	0.030299	0.030265	0.030299	0.0337174	0.0336905	0.0337174	acetyl-CoA + an [acyl-carrier protein] -> an acetyl-ACP + coenzyme A + CO2
2.3.1.41b	0.0336975	0	0.0336975	0.0674149	0	0.0674149	0.030299	0	0.030299	0.0337174	0	0.0337174	an acetyl-ACP + a malonyl-ACP -> acetoacetyl-[acp] C4H5O2SR + CO2
1.1.1.100a	0.0336975	0.0336905	0.0336975	0.0674149	0.0673811	0.0674149	0.030299	0.030265	0.030299	0.0337174	0.0336905	0.0337174	acetoacetyl-[acp] C4H5O2SR + NADP+ + H+ <-> (3R)-3-Hydroxybutanoyl-[acyl-carrier protein] C4H7O2SR + NADPH
4.2.1.-a	0.0336975	0.0336905	0.0336975	0.0674149	0.0673811	0.0674149	0.030299	0.030265	0.030299	0.0337174	0.0336905	0.0337174	(3R)-3-Hydroxybutanoyl-[acyl-carrier protein] C4H7O2SR <-> but-2-enoyl-[acyl-carrier protein] C4H5OSR + H2O
1.3.1.9a	0.0336975	0.0336905	0.0336975	0.0674149	0.0673811	0.0674149	0.030299	0.030265	0.030299	0.0337174	0.0336905	0.0337174	but-2-enoyl-[acyl-carrier protein] C4H5OSR + NAD+ + H+ <-> butyryl-[acyl-carrier protein] C4H7OSR + NADH
2.3.1.41c	0.0336975	0	0.0336975	0.0674149	0	0.0674149	0.030299	0	0.030299	0.0337174	0	0.0337174	butyryl-[acyl-carrier protein] C4H7OSR + a malonyl-ACP -> 3-oxohexanoyl-[acyl-carrier protein] C6H9O2SR + CO2
1.1.1.100b	0.0336975	0.0336905	0.0336975	0.0674149	0.0673811	0.0674149	0.030299	0.030265	0.030299	0.0337174	0.0336905	0.0337174	3-oxohexanoyl-[acyl-carrier protein] C6H9O2SR + NADP+ + H+ <-> (R)-3-Hydroxyhexanoyl-[acyl-carrier protein] C6H11O2SR + NADPH
4.2.1.-b	0.0336975	0.0336905	0.0336975	0.0674149	0.0673811	0.0674149	0.030299	0.030265	0.030299	0.0337174	0.0336905	0.0337174	(R)-3-Hydroxyhexanoyl-[acyl-carrier protein] C6H11O2SR <-> trans-hex-2-enoyl-[acyl-carrier protein] C6H9OSR + H2O
1.3.1.9b	0.0336975	0.0336905	0.0336975	0.0674149	0.0673811	0.0674149	0.030299	0.030265	0.030299	0.0337174	0.0336905	0.0337174	trans-hex-2-enoyl-[acyl-carrier protein] C6H9OSR + NAD+ + H+ <-> hexanoyl-[acyl-carrier protein] C6H11OSR + NADH
2.3.1.41d	0.0336975	0	0.0336975	0.0674149	0	0.0674149	0.030299	0	0.030299	0.0337174	0	0.0337174	hexanoyl-[acyl-carrier protein] C6H11OSR + a malonyl-ACP -> 3-oxooctanoyl-[acyl-carrier protein] C8H13O2SR + CO2 + an [acyl-carrier protein]
1.1.1.100c	0.0336975	0.0336905	0.0336975	0.0674149	0.0673811	0.0674149	0.030299	0.030265	0.030299	0.0337174	0.0336905	0.0337174	3-oxooctanoyl-[acyl-carrier protein] C8H13O2SR + NADP+ + H+ <-> (R)-3-Hydroxyoctanoyl-[acyl-carrier protein] C8H15O2SR + NADPH
4.2.1.-c	0.0336975	0.0336905	0.0336975	0.0674149	0.0673811	0.0674149	0.030299	0.030265	0.030299	0.0337174	0.0336905	0.0337174	(R)-3-Hydroxyoctanoyl-[acyl-carrier protein] C8H15O2SR <-> trans-oct-2-enoyl-[acyl-carrier protein] C8H13OSR + H2O
1.3.1.9c	0.0336975	0.0336905	0.0336975	0.0674149	0.0673811	0.0674149	0.030299	0.030265	0.030299	0.0337174	0.0336905	0.0337174	trans-oct-2-enoyl-[acyl-carrier protein] C8H13OSR + NAD+ + H+ <-> octanoyl-[acyl-carrier protein] C8H15OSR + NADH
2.3.1.41e	0.0336975	0	0.0336975	0.0674149	0	0.0674149	0.030299	0	0.030299	0.0337174	0	0.0337174	octanoyl-[acyl-carrier protein] C8H15OSR + a malonyl-ACP -> 3-oxodecanoyl-[acyl-carrier protein] C10H17O2SR + CO2 + an [acyl-carrier protein]
1.1.1.100d	0.0336975	0.0336905	0.0336975	0.0674149	0.0673811	0.0674149	0.030299	0.030265	0.030299	0.0337174	0.0336905	0.0337174	3-oxodecanoyl-[acyl-carrier protein] C10H17O2SR + NADP+ + H+ <-> (R)-3-Hydroxydecanoyl-[acyl-carrier protein] C10H19O2SR + NADPH
1.3.1.9d	0.0336975	0.0336905	0.0336975	0.0674149	0.0673811	0.0674149	0.030299	0.030265	0.030299	0.0337174	0.0336905	0.0337174	trans-dec-2-enoyl-[acyl-carrier protein] C10H17OSR + NAD+ + H+ <-> decanoyl-[acyl-carrier protein] C10H19OSR + NADH
4.2.1.-d	0.0336975	0.0336905	0.0336975	0.0674149	0.0673811	0.0674149	0.030299	0.030265	0.030299	0.0337174	0.0336905	0.0337174	(R)-3-Hydroxydecanoyl-[acyl-carrier protein] C10H19O2SR <-> trans-dec-2-enoyl-[acyl-carrier protein] C10H17OSR + H2O
2.3.1.41f	0.0336975	0	0.0336975	0.0674149	0	0.0674149	0.030299	0	0.030299	0.0337174	0	0.0337174	decanoyl-[acyl-carrier protein] C10H19OSR + a malonyl-ACP -> 3-oxododecanoyl-[acyl-carrier protein] C12H21O2SR + CO2 + an [acyl-carrier protein]
1.1.1.100e	0.0336975	0.0336905	0.0336975	0.0674149	0.0673811	0.0674149	0.030299	0.030265	0.030299	0.0337174	0.0336905	0.0337174	3-oxododecanoyl-[acyl-carrier protein] C12H21O2SR + NADP+ + H+ <-> (R)-3-Hydroxydodecanoyl-[acyl-carrier protein] C12H23O2SR + NADPH
4.2.1.-e	0.0336975	0.0336905	0.0336975	0.0674149	0.0673811	0.0674149	0.030299	0.030265	0.030299	0.0337174	0.0336905	0.0337174	(R)-3-Hydroxydodecanoyl-[acyl-carrier protein] C12H23O2SR <-> trans-dodec-2-enoyl-[acyl-carrier protein] C12H21OSR + H2O
1.3.1.9e	0.0336975	0.0336905	0.0336975	0.0674149	0.0673811	0.0674149	0.030299	0.030265	0.030299	0.0337174	0.0336905	0.0337174	trans-dodec-2-enoyl-[acyl-carrier protein] C12H21OSR + NAD+ + H+ <-> dodecanoyl-[acyl-carrier protein] C12H23OSR + NADH
2.3.1.41g	0.0336975	0	0.0336975	0.0674149	0	0.0674149	0.030299	0	0.030299	0.0337174	0	0.0337174	dodecanoyl-[acyl-carrier protein] C12H23OSR + a malonyl-ACP -> 3-oxotetradecanoyl-[acyl-carrier protein] C14H25O2SR + CO2 + an [acyl-carrier protein]
1.1.1.100f	0.0336975	0.0336905	0.0336975	0.0674149	0.0673811	0.0674149	0.030299	0.030265	0.030299	0.0337174	0.0336905	0.0337174	3-oxotetradecanoyl-[acyl-carrier protein] C14H25O2SR + NADP+ + H+ <-> (R)-3-Hydroxytetradecanoyl-[acyl-carrier protein] C14H27O2SR + NADPH
4.2.1.-f	0.0336975	0.0336905	0.0336975	0.0674149	0.0673811	0.0674149	0.030299	0.030265	0.030299	0.0337174	0.0336905	0.0337174	(R)-3-Hydroxytetradecanoyl-[acyl-carrier protein] C14H27O2SR <-> trans-tetradec-2-enoyl-[acyl-carrier protein] C14H25OSR + H2O
1.3.1.9f	0.0336975	0.0336905	0.0336975	0.0674149	0.0673811	0.0674149	0.030299	0.030265	0.030299	0.0337174	0.0336905	0.0337174	trans-tetradec-2-enoyl-[acyl-carrier protein] C14H25OSR + NAD+ + H+ <-> tetradecanoyl-[acyl-carrier protein] C14H27OSR + NADH
2.3.1.41h	0.0336975	0	0.0336975	0.0674149	0	0.0674149	0.030299	0	0.030299	0.0337174	0	0.0337174	tetradecanoyl-[acyl-carrier protein] C14H27OSR + a malonyl-ACP -> 3-oxohexadecanoyl-[acyl-carrier protein] C16H29O2SR + CO2 + an [acyl-carrier protein]
1.1.1.100g	0.0336975	0.0336905	0.0336975	0.0674149	0.0673811	0.0674149	0.030299	0.030265	0.030299	0.0337174	0.0336905	0.0337174	3-oxohexadecanoyl-[acyl-carrier protein] C16H29O2SR + NADP+ + H+ <-> (R)-3-Hydroxypalmitoyl-[acyl-carrier protein] C16H31O2SR + NADPH
4.2.1.-g	0.0336975	0.0336905	0.0336975	0.0674149	0.0673811	0.0674149	0.030299	0.030265	0.030299	0.0337174	0.0336905	0.0337174	(R)-3-Hydroxypalmitoyl-[acyl-carrier protein] C16H31O2SR <-> trans-hexadec-2-enoyl-[acyl-carrier protein] C16H29OSR + H2O
1.3.1.9g	0.0336975	0.0336905	0.0336975	0.0674149	0.0673811	0.0674149	0.030299	0.030265	0.030299	0.0337174	0.0336905	0.0337174	trans-hexadec-2-enoyl-[acyl-carrier protein] C16H29OSR + NAD+ + H+ <-> hexadecanoyl-[acyl-carrier protein] C16H31OSR + NADH
2.3.1.179i	0.0137733	0.0137704	0.0137733	0.0275546	0.0275408	0.0275546	0.0123842	0.0123703	0.0123842	0.0137814	0.0137704	0.0137814	hexadecanoyl-[acyl-carrier protein] C16H31OSR + a malonyl-ACP -> 3-oxooctadecanoyl-[acp] C18H33O2SR + CO2 + an [acyl-carrier protein]
1.1.1.100h	0.0137733	0.0137704	0.0137733	0.0275546	0.0275408	0.0275546	0.0123842	0.0123703	0.0123842	0.0137814	0.0137704	0.0137814	3-oxooctadecanoyl-[acp] C18H33O2SR + NADP+ + H+ <-> 3-Hydroxyoctadecanoyl-[acp] C18H35O2SR + NADPH
4.2.1.-h	0.0137733	0.0137704	0.0137733	0.0275546	0.0275408	0.0275546	0.0123842	0.0123703	0.0123842	0.0137814	0.0137704	0.0137814	3-Hydroxyoctadecanoyl-[acp] C18H35O2SR <-> trans-octadec-2-enoyl-[acp] C18H33OSR + H2O
1.3.1.9h	0.0137733	0.0137704	0.0137733	0.0275546	0.0275408	0.0275546	0.0123842	0.0123703	0.0123842	0.0137814	0.0137704	0.0137814	trans-octadec-2-enoyl-[acp] C18H33OSR + NAD+ + H+ <-> octadecanoyl-[acyl-carrier protein] C18H35OSR + NADH
_1.14.19.1a	0.0014085	0.0014082	0.0014085	0.00281782	0.00281641	0.00281782	0.00126645	0.00126502	0.00126645	0.00140932	0.0014082	0.00140932	hexadecanoyl-[acyl-carrier protein] C16H31OSR + O2 + 2 H+ <-> (9Z)-hexadecanoyl-[acyl-carrier protein] C16H31OSR + H2O
_1.14.19.1b	0.0134584	0.0134556	0.0134584	0.0269247	0.0269111	0.0269247	0.012101	0.0120875	0.012101	0.0134663	0.0134556	0.0134663	octadecanoyl-[acyl-carrier protein] C18H35OSR + O2 + 2 H+ <-> (9Z)-octadecanoyl-[acyl-carrier protein] C18H33OSR + H2O
_1.14.19.-a	0.0048031	0.0048021	0.0048031	0.00960903	0.0096042	0.00960902	0.00431869	0.00431384	0.00431869	0.00480593	0.0048021	0.00480593	(9Z)-octadecanoyl-[acyl-carrier protein] C18H33OSR + NADPH + O2 <-> (9Z,12Z)-octadecadienoyl-[acyl-carrier protein] C18H31OSR + NADP+ + H+ + 2 H2O
_1.14.19.-b	0.00160875	0.00160841	0.00160875	0.00321844	0.00321683	0.00321844	0.0014465	0.00144488	0.0014465	0.00160969	0.00160841	0.00160969	(9Z,12Z)-octadecadienoyl-[acyl-carrier protein] C18H31OSR + NADPH + O2 <-> (9Z,12Z,15Z)-octadecadienoyl-[acyl-carrier protein] C18H29OSR + NADP+ + H+ + 2 H2O
_1.14.19.-c	0.00580088	0.00579968	0.00580088	0.0116052	0.0115994	0.0116052	0.00521584	0.00520999	0.00521584	0.00580429	0.00579968	0.00580429	(9Z)-octadecanoyl-[acyl-carrier protein] C18H33OSR + NADPH + O2 <-> (6Z,9Z)-octadecadienoyl-[acyl-carrier protein] C18H31OSR + NADP+ + H+ + 2 H2O
_1.14.19.-d	0.00580088	0.00579968	0.00580088	0.0116052	0.0115994	0.0116052	0.00521584	0.00520999	0.00521584	0.00580429	0.00579968	0.00580429	(6Z,9Z)-octadecadienoyl-[acyl-carrier protein] C18H31OSR + NADPH + O2 <-> (6Z,9Z,12Z)-octadecadienoyl-[acyl-carrier protein] C18H29OSR + NADP+ + H+ + 2 H2O
_1.14.19.-e	0.00129639	0.00129612	0.00129639	0.00259354	0.00259224	0.00259354	0.00116564	0.00116434	0.00116564	0.00129715	0.00129612	0.00129715	(6Z,9Z,12Z)-octadecadienoyl-[acyl-carrier protein] C18H29OSR + NADPH + O2 <-> (6Z,9Z,12Z,15Z)-octadecadienoyl-[acyl-carrier protein] C18H27OSR + NADP+ + H+ + 2 H2O
·3.1.2.14a	0	0	0	0	0	0	0	0	0	0	0	0	octanoyl-[acyl-carrier protein] C8H15OSR + H2O -> octanoic acid + an [acyl-carrier protein]
·3.1.2.14b	0	0	0	0	0	0	0	0	0	0	0	0	decanoyl-[acyl-carrier protein] C10H19OSR + H2O -> decanoic acid + an [acyl-carrier protein]
·3.1.2.14c	0	0	0	0	0	0	0	0	0	0	0	0	dodecanoyl-[acyl-carrier protein] C12H23OSR + H2O -> dodecanoic acid + an [acyl-carrier protein]
·3.1.2.14d	0	0	0	0	0	0	0	0	0	0	0	0	tetradecanoyl-[acyl-carrier protein] C14H27OSR + H2O -> tetradecanoic acid + an [acyl-carrier protein]
·3.1.2.14e	0.0185158	0.0185119	0.0185158	0.0370424	0.0370239	0.0370424	0.0166484	0.0166297	0.0166484	0.0185267	0.0185119	0.0185267	hexadecanoyl-[acyl-carrier protein] C16H31OSR + H2O -> hexadecanoic acid + an [acyl-carrier protein]
·3.1.2.14f	0.0014085	0.0014082	0.0014085	0.00281782	0.00281641	0.00281782	0.00126645	0.00126502	0.00126645	0.00140932	0.0014082	0.00140932	(9Z)-hexadecanoyl-[acyl-carrier protein] C16H31OSR + H2O -> (9Z)-hexadecanoic acid + an [acyl-carrier protein]
·3.1.2.14g	0.000314905	0.00031484	0.000314905	0.000629996	0.00062968	0.000629996	0.000283146	0.000282828	0.000283146	0.000315091	0.00031484	0.000315091	octadecanoyl-[acyl-carrier protein] C18H35OSR + H2O -> octadecanoic acid + an [acyl-carrier protein]
·3.1.2.14h	0.00285439	0.00285379	0.00285439	0.00571045	0.00570759	0.00571045	0.00256651	0.00256363	0.00256651	0.00285607	0.00285379	0.00285607	(9Z)-octadecanoyl-[acyl-carrier protein] C18H33OSR + H2O -> (9Z)-octadecanoic acid + an [acyl-carrier protein]
·3.1.2.14i	0.00319435	0.00319369	0.00319435	0.00639058	0.00638738	0.00639058	0.00287219	0.00286897	0.00287219	0.00319623	0.00319369	0.00319623	(9Z,12Z)-octadecadienoyl-[acyl-carrier protein] C18H31OSR + H2O -> (9Z,12Z)-octadecanoic acid + an [acyl-carrier protein]
·3.1.2.14j	0.00160875	0.00160841	0.00160875	0.00321844	0.00321683	0.00321844	0.0014465	0.00144488	0.0014465	0.00160969	0.00160841	0.00160969	(9Z,12Z,15Z)-octadecadienoyl-[acyl-carrier protein] C18H29OSR + H2O -> (9Z,12Z,15Z)-octadecanoic acid + an [acyl-carrier protein]
·3.1.2.14k	0	0	0	0	0	0	0	0	0	0	0	0	(6Z,9Z)-octadecadienoyl-[acyl-carrier protein] C18H31OSR + H2O -> (6Z,9Z)-octadecanoic acid + an [acyl-carrier protein]
·3.1.2.14l	0.00450449	0.00450356	0.00450449	0.00901163	0.00900711	0.00901163	0.0040502	0.00404565	0.0040502	0.00450714	0.00450356	0.00450714	(6Z,9Z,12Z)-octadecadienoyl-[acyl-carrier protein] C18H29OSR + H2O -> (6Z,9Z,12Z)-octadecanoic acid + an [acyl-carrier protein]
·3.1.2.14m	0.00129639	0.00129612	0.00129639	0.00259354	0.00259224	0.00259354	0.00116564	0.00116434	0.00116564	0.00129715	0.00129612	0.00129715	(6Z,9Z,12Z,15Z)-octadecadienoyl-[acyl-carrier protein] C18H27OSR + H2O -> (6Z,9Z,12Z,15Z)-octadecanoic acid + an [acyl-carrier protein]
2.3.1.179a	0	0	0	0	0	0	0	0	0	0	0	0	acetyl-CoA + acyl-carrier protein HSR -> an acetyl-ACP + CO2
2.3.1.179b	0	0	0.0336975	0	0	0.0674149	0	0	0.030299	0	0	0.0337174	an acetyl-ACP + a malonyl-ACP -> acetoacetyl-[acp] C4H5O2SR + CO2 + an [acyl-carrier protein]
2.3.1.179c	0	0	0.0336975	0	0	0.0674149	0	0	0.030299	0	0	0.0337174	butyryl-[acyl-carrier protein] C4H7OSR + a malonyl-ACP -> 3-oxohexanoyl-[acyl-carrier protein] C6H9O2SR + CO2 + an [acyl-carrier protein]
2.3.1.179d	0	0	0.0336975	0	0	0.0674149	0	0	0.030299	0	0	0.0337174	hexanoyl-[acyl-carrier protein] C6H11OSR + a malonyl-ACP -> 3-oxooctanoyl-[acyl-carrier protein] C8H13O2SR + CO2 + an [acyl-carrier protein]
2.3.1.179e	0	0	0.0336975	0	0	0.0674149	0	0	0.030299	0	0	0.0337174	octanoyl-[acyl-carrier protein] C8H15OSR + a malonyl-ACP -> 3-oxodecanoyl-[acyl-carrier protein] C10H17O2SR + CO2 + an [acyl-carrier protein]
2.3.1.179f	0	0	0.0336975	0	0	0.0674149	0	0	0.030299	0	0	0.0337174	decanoyl-[acyl-carrier protein] C10H19OSR + a malonyl-ACP -> 3-oxododecanoyl-[acyl-carrier protein] C12H21O2SR + CO2 + an [acyl-carrier protein]
2.3.1.179g	0	0	0.0336975	0	0	0.0674149	0	0	0.030299	0	0	0.0337174	dodecanoyl-[acyl-carrier protein] C12H23OSR + a malonyl-ACP -> 3-oxotetradecanoyl-[acyl-carrier protein] C14H25O2SR + CO2 + an [acyl-carrier protein]
2.3.1.179h	0	0	0.0336975	0	0	0.0674149	0	0	0.030299	0	0	0.0337174	tetradecanoyl-[acyl-carrier protein] C14H27OSR + a malonyl-ACP -> 3-oxohexadecanoyl-[acyl-carrier protein] C16H29O2SR + CO2 + an [acyl-carrier protein]
2.3.1.180a	0	0	0	0	0	0	0	0	0	0	0	0	acetyl-CoA + acyl-carrier protein HSR -> an acetyl-ACP + CO2
2.3.1.180b	0	0	0.0336975	0	0	0.0674149	0	0	0.030299	0	0	0.0337174	an acetyl-ACP + a malonyl-ACP -> acetoacetyl-[acp] C4H5O2SR + CO2 + an [acyl-carrier protein]
2.3.1.180c	0	0	0.0336975	0	0	0.0674149	0	0	0.030299	0	0	0.0337174	butyryl-[acyl-carrier protein] C4H7OSR + a malonyl-ACP -> 3-oxohexanoyl-[acyl-carrier protein] C6H9O2SR + CO2 + an [acyl-carrier protein]
2.3.1.180d	0	0	0.0336975	0	0	0.0674149	0	0	0.030299	0	0	0.0337174	hexanoyl-[acyl-carrier protein] C6H11OSR + a malonyl-ACP -> 3-oxooctanoyl-[acyl-carrier protein] C8H13O2SR + CO2 + an [acyl-carrier protein]
2.3.1.180e	0	0	0.0336975	0	0	0.0674149	0	0	0.030299	0	0	0.0337174	octanoyl-[acyl-carrier protein] C8H15OSR + a malonyl-ACP -> 3-oxodecanoyl-[acyl-carrier protein] C10H17O2SR + CO2 + an [acyl-carrier protein]
2.3.1.180f	0	0	0.0336975	0	0	0.0674149	0	0	0.030299	0	0	0.0337174	decanoyl-[acyl-carrier protein] C10H19OSR + a malonyl-ACP -> 3-oxododecanoyl-[acyl-carrier protein] C12H21O2SR + CO2 + an [acyl-carrier protein]
2.3.1.180g	0	0	0.0336975	0	0	0.0674149	0	0	0.030299	0	0	0.0337174	dodecanoyl-[acyl-carrier protein] C12H23OSR + a malonyl-ACP -> 3-oxotetradecanoyl-[acyl-carrier protein] C14H25O2SR + CO2 + an [acyl-carrier protein]
2.3.1.180h	0	0	0.0336975	0	0	0.0674149	0	0	0.030299	0	0	0.0337174	tetradecanoyl-[acyl-carrier protein] C14H27OSR + a malonyl-ACP -> 3-oxohexadecanoyl-[acyl-carrier protein] C16H29O2SR + CO2 + an [acyl-carrier protein]
tRNA 1.2.1.70	-0.0195379	-0.0195379	-0.0195338	-0.0390872	-0.0390872	-0.0390676	-0.0175674	-0.0175674	-0.0175477	-0.0195493	-0.0195493	-0.0195338	glutamate-1-semialdehyde + NADP+ + H+ + tRNAGlu <-> L-glutamyl-tRNAGlu + NADPH
5.4.3.8	0.0195379	0.0195338	0.0195379	0.0390872	0.0390676	0.0390872	0.0175674	0.0175477	0.0175674	0.0195493	0.0195338	0.0195493	glutamate-1-semialdehyde -> 5-amino-levulinate
4.2.1.24	0.00976893	0.0097669	0.00976893	0.0195436	0.0195338	0.0195436	0.0087837	0.00877384	0.0087837	0.00977467	0.0097669	0.00977467	2 5-amino-levulinate -> 2 H2O + porphobilinogen
2.5.1.61	0.00244223	0.00244172	0.00244223	0.0048859	0.00488345	0.0048859	0.00219592	0.00219346	0.00219592	0.00244367	0.00244172	0.00244367	H2O + 4 porphobilinogen -> 4 ammonia H3N + hydroxymethylbilane
4.2.1.75	0.00244223	0.00244172	0.00244223	0.0048859	0.00488345	0.0048859	0.00219592	0.00219346	0.00219592	0.00244367	0.00244172	0.00244367	hydroxymethylbilane -> uroporphyrinogen-III + H2O
_uroporphyrinogen-I	0	0	0	0	0	0	0	0	0	0	0	0	hydroxymethylbilane -> uroporphyrinogen-I + H2O
_uroporphyrin-I	0	0	0	0	0	0	0	0	0	0	0	0	uroporphyrinogen-I -> uroporphyrin-I + 6 H+
4.1.1.37b	0	0	0	0	0	0	0	0	0	0	0	0	uroporphyrinogen-III -> 4 CO2 + coproporphyrinogen I
_coproporphyrin-I	0	0	0	0	0	0	0	0	0	0	0	0	coproporphyrinogen I -> coproporphyrin I + 6 H+
_uroporphyrin-III	0	0	0	0	0	0	0	0	0	0	0	0	uroporphyrinogen-III -> uroporphyrin-III + 6 H+
4.1.1.37a	0.00244223	0.00244172	0.00244223	0.0048859	0.00488345	0.0048859	0.00219592	0.00219346	0.00219592	0.00244367	0.00244172	0.00244367	uroporphyrinogen-III -> 4 CO2 + coproporphyrinogen III
_1.3.3.3	0.00244223	0	0.00244223	0.0048859	0	0.0048859	0.00219592	0	0.00219592	0.00244367	0	0.00244367	coproporphyrinogen III + O2 + 2 H+ -> protoporphyrinogen-IX + 2 CO2 + 2 H2O
_1.3.99.22	0	0	0.00244223	0	0	0.0048859	0	0	0.00219592	0	0	0.00244367	coproporphyrinogen III + 2 S-adenosyl-L-methionine -> protoporphyrinogen-IX + 2 CO2 + 2 L-methionine + 2 5'-deoxyadenosine
·1.3.3.4	0.00244223	0.00244172	0.00244223	0.0048859	0.00488345	0.0048859	0.00219592	0.00219346	0.00219592	0.00244367	0.00244172	0.00244367	protoporphyrinogen-IX + O2 -> protoporphyrin IX + 3 H2O
4.99.1.1	0	0	0	0	0	0	0	0	0	0	0	0	Fe2+ + protoporphyrin IX -> 2 H+ + protoheme IX
2.5.1.-d	0	0	0	0	0	0	0	0	0	0	0	0	protoheme IX + (E,E)-farnesyl diphosphate + H2O -> heme o + diphosphate
_COX15	0	0	0	0	0	0	0	0	0	0	0	0	heme o -> heme a
_1.14.99.3	0	0	0	0	0	0	0	0	0	0	0	0	3 O2 + 3 thioredoxin + protoheme IX -> biliverdin + 3 H2O + 3 thioredoxin disulfide + CO + Fe2+
1.3.7.5	0	0	0	0	0	0	0	0	0	0	0	0	biliverdin + thioredoxin -> (3Z)-phycocyanobilin + thioredoxin disulfide
1.3.1.24a	0	0	0	0	0	0	0	0	0	0	0	0	biliverdin + NADPH -> NADP+ + H+ + bilirubin
1.3.1.24b	0	0	0	0	0	0	0	0	0	0	0	0	biliverdin + NADH -> NAD+ + H+ + bilirubin
6.6.1.1	0.00244223	0.00244172	0.00244223	0.0048859	0.00488345	0.0048859	0.00219592	0.00219346	0.00219592	0.00244367	0.00244172	0.00244367	ATP + protoporphyrin IX + Mg2+ + H2O -> Mg-protoporphyrin + phosphate O4P + ADP + 2 H+
2.1.1.11	0.00244223	0.00244172	0.00244223	0.0048859	0.00488345	0.0048859	0.00219592	0.00219346	0.00219592	0.00244367	0.00244172	0.00244367	Mg-protoporphyrin + S-adenosyl-L-methionine -> S-adenosyl-L-homocysteine + Mg-protoporphyrin monomethyl ester
Zn-Bacterio-chlorophyll-a	0	0	0	0	0	0	0	0	0	0	0	0	Mg-protoporphyrin monomethyl ester + Zn2+ -> Zn-Bacterio-chlorophyll a + Mg2+
1.14.13.81a	0.00244223	0.00244172	0.00244223	0.0048859	0.00488345	0.0048859	0.00219592	0.00219346	0.00219592	0.00244367	0.00244172	0.00244367	Mg-protoporphyrin monomethyl ester + NADPH + O2 -> 131-hydroxy-magnesium-protoporphyrin IX 13-monomethyl ester + NADP+ + H+ + H2O
1.14.13.81b	0.00244223	0.00244172	0.00244223	0.0048859	0.00488345	0.0048859	0.00219592	0.00219346	0.00219592	0.00244367	0.00244172	0.00244367	131-hydroxy-magnesium-protoporphyrin IX 13-monomethyl ester + NADPH + O2 -> 131-oxo-magnesium-protoporphyrin IX 13-monomethyl ester + NADP+ + H+ + 2 H2O
1.14.13.81c	0.00244223	0.00244172	0.00244223	0.0048859	0.00488345	0.0048859	0.00219592	0.00219346	0.00219592	0.00244367	0.00244172	0.00244367	131-oxo-magnesium-protoporphyrin IX 13-monomethyl ester + NADPH + O2 -> divinyl protochlorophyllide a + NADP+ + H+ + 2 H2O
1.3.1.33a	0	0	3.53422e-05	0	0	0.000170671	0	0	0.000159159	0	0	0.000135329	divinyl protochlorophyllide a + NADPH -> NADP+ + H+ + divinylchlorophyllide a
·1.3.1.75a	0	0	3.53422e-05	0	0	0.000170671	0	0	0.000159159	0	0	0.000135329	divinylchlorophyllide a + NADPH <-> chlorophyllide a + NADP+ + H+
·1.3.1.75b	0	0	3.53422e-05	0	0	0.000170671	-4.82894e-34	0	0.000159159	0	0	0.000135329	divinyl protochlorophyllide a + NADPH <-> monovinyl protochlorophyllide a + NADP+ + H+
_BacChl	0	0	0	0	0	0	0	0	0	0	0	0	monovinyl protochlorophyllide a + phytyl diphosphate -> bacterio-chlorophylls
_BacPheo	0	0	0	0	0	0	0	0	0	0	0	0	monovinyl protochlorophyllide a + phytyl diphosphate -> bacterio-pheophytins
1.3.1.33b	-1.22027e-33	0	3.53422e-05	0	0	0.000170671	0	0	0.000159159	2.10658e-33	0	0.000135329	monovinyl protochlorophyllide a + NADPH -> NADP+ + H+ + chlorophyllide a
_1.18.-.-	0	0	3.53422e-05	-1.5414e-33	0	0.000170671	-4.6242e-34	0	0.000159159	0	0	0.000135329	monovinyl protochlorophyllide a + ATP -> chlorophyllide a + ADP
_dChla	0.00244223	0.00240638	0.00244223	0.0048859	0.00471278	0.0048859	0.00219592	0.0020343	0.00219592	0.00244367	0.0023064	0.00244367	divinyl protochlorophyllide a -> divinylchlorophyll a
_Chla	0.00244223	0.00240638	0.00244223	0.0048859	0.00471278	0.0048859	0.00219592	0.0020343	0.00219592	0.00244367	0.0023064	0.00244367	divinylchlorophyll a -> chlorophyll a
2.5.1.62	-4.76792e-34	0	3.53422e-05	-2.86075e-33	0	0.000170671	0	0	0.000159159	-9.0426e-34	0	0.000135329	chlorophyllide a + phytyl diphosphate -> chlorophyll a + diphosphate
_Chlb	0	0	0	0	0	0	0	0	0	0	0	0	chlorophyll a + H2O -> chlorophyll b + 4 H+
_Pheo	0	0	0	0	0	0	0	0	0	0	0	0	chlorophyll a -> pheophytins
2.1.1.107a	0	0	0	0	0	0	0	0	0	0	0	0	S-adenosyl-L-methionine + uroporphyrinogen-III -> S-adenosyl-L-homocysteine + precorrin-1
2.1.1.107b	0	0	0	0	0	0	0	0	0	0	0	0	S-adenosyl-L-methionine + precorrin-1 -> S-adenosyl-L-homocysteine + precorrin-2
4.99.1.3	0	0	0	0	0	0	0	0	0	0	0	0	precorrin-2 + Co2+ <-> cobalt-precorrin-2 + 2 H+
2.1.1.151	0	0	0	0	0	0	0	0	0	0	0	0	S-adenosyl-L-methionine + cobalt-precorrin-2 <-> S-adenosyl-L-homocysteine + cobalt-precorrin-3
2.1.1.131a	0	0	0	0	0	0	0	0	0	0	0	0	cobalt-precorrin-3 + S-adenosyl-L-methionine <-> cobalt-precorrin-4 + S-adenosyl-L-homocysteine
2.1.1.133a	0	0	0	0	0	0	0	0	0	0	0	0	S-adenosyl-L-methionine + cobalt-precorrin-4 <-> S-adenosyl-L-homocysteine + cobalt-precorrin-5A
RXN-8763	0	0	0	0	0	0	0	0	0	0	0	0	cobalt-precorrin-5A + H2O <-> cobalt-precorrin-5B + acetaldehyde
RXN-8764	0	0	0	0	0	0	0	0	0	0	0	0	cobalt-precorrin-5B + S-adenosyl-L-methionine -> cobalt-precorrin-6A + S-adenosyl-L-homocysteine
_1.3.1.54a	0	0	0	0	0	0	0	0	0	0	0	0	cobalt-precorrin-6A + NADPH <-> cobalt-precorrin-6B + NADP+ + H+
RXN-8766	0	0	0	0	0	0	0	0	0	0	0	0	cobalt-precorrin-6B + S-adenosyl-L-methionine -> cobalt-precorrin-7 + S-adenosyl-L-homocysteine
RXN-8767	0	0	0	0	0	0	0	0	0	0	0	0	cobalt-precorrin-7 + S-adenosyl-L-methionine -> cobalt-precorrin-8x + S-adenosyl-L-homocysteine + CO2
RXN-8768	0	0	0	0	0	0	0	0	0	0	0	0	cobalt-precorrin-8x <-> cobyrinate
_6.3.1.-	0	0	0	0	0	0	0	0	0	0	0	0	cobyrinate + 2 L-glutamine + 2 ATP + 2 H2O <-> cob(II)yrinate a,c-diamide + 2 L-glutamate + 2 ADP + 2 phosphate O4P
2.1.1.131b	0	0	0	0	0	0	0	0	0	0	0	0	precorrin-3B + S-adenosyl-L-methionine -> precorrin-4 + S-adenosyl-L-homocysteine
2.1.1.133b	0	0	0	0	0	0	0	0	0	0	0	0	S-adenosyl-L-methionine + precorrin-4 -> S-adenosyl-L-homocysteine + precorrin-5
1.3.1.54b	0	0	0	0	0	0	0	0	0	0	0	0	precorrin-6B + NADP+ + H+ -> precorrin-6A + NADPH
5.4.1.2	0	0	0	0	0	0	0	0	0	0	0	0	precorrin-8x -> hydrogenobyrinate
6.6.1.2	0	0	0	0	0	0	0	0	0	0	0	0	hydrogenobyrinate a,c-diamide + Co2+ + ATP + H2O -> cob(II)yrinate a,c-diamide + ADP + phosphate O4P + 2 H+
·1.16.8.1	0	0	0	0	0	0	0	0	0	0	0	0	2 cob(II)yrinate a,c-diamide + FMN -> 2 cob(I)yrinate a,c-diamide + FMNH2
2.5.1.17a	0	0	0	0	0	0	0	0	0	0	0	0	cob(I)yrinate a,c-diamide + ATP -> adenosyl-cobyrinate a,c-diamide + PPPi
6.3.5.10	0	0	0	0	0	0	0	0	0	0	0	0	adenosyl-cobyrinate a,c-diamide + 4 L-glutamine + 4 ATP + 4 H2O -> 4 L-glutamate + adenosyl-cobyrate + 4 ADP + 4 phosphate O4P
6.3.1.10a	0	0	0	0	0	0	0	0	0	0	0	0	ATP + adenosyl-cobyrate + (R)-1-amino-2-propanol O-2-phosphate -> ADP + phosphate O4P + adenosylcobinamide
RXN-8626	0	0	0	0	0	0	0	0	0	0	0	0	L-threonine + ATP <-> L-threonine O-3-phosphate + ADP
4.1.1.81	0	0	0	0	0	0	0	0	0	0	0	0	L-threonine O-3-phosphate -> (R)-1-amino-2-propanol O-2-phosphate + CO2
6.3.1.10b	0	0	0	0	0	0	0	0	0	0	0	0	ATP + adenosyl-cobyrate + (R)-1-Aminopropan-2-ol -> ADP + phosphate O4P + adenosylcobinamide
2.5.1.17b	0	0	0	0	0	0	0	0	0	0	0	0	cobinamide + ATP -> adenosylcobinamide + PPPi
2.7.1.156	0	0	0	0	0	0	0	0	0	0	0	0	adenosylcobinamide + ATP -> adenosyl-cobinamide phosphate + ADP
2.7.7.62	0	0	0	0	0	0	0	0	0	0	0	0	adenosyl-cobinamide phosphate + GTP -> adenosylcobinamide-GDP + diphosphate
2.7.8.26	0	0	0	0	0	0	0	0	0	0	0	0	adenosylcobinamide-GDP + alpha-ribazole -> coenzyme B12 + GMP
3.5.4.25	0	0	0	0	0	0	0	0	0	0	0	0	3 H2O + GTP -> diphosphate + 2,5-diamino-6-(ribosylamino)-4-(3H)-pyrimidinone 5'-phosphate + formate
3.5.4.26	0	0	0	0	0	0	0	0	0	0	0	0	H2O + 2,5-diamino-6-(ribosylamino)-4-(3H)-pyrimidinone 5'-phosphate -> 5-amino-6-(5'-phosphoribosylamino)uracil + ammonia H3N
1.1.1.193	0	0	0	0	0	0	0	0	0	0	0	0	5-amino-6-(5'-phosphoribosylamino)uracil + NADPH -> 5-amino-6-(5'-phosphoribitylamino)uracil + NADP+ + H+
RIBOPHOSPHAT-RXN	0	0	0	0	0	0	0	0	0	0	0	0	5-amino-6-(5'-phosphoribitylamino)uracil + H2O <-> 5-amino-6-ribitylamino-2,4(1H,3H)-pyrimidinedione + phosphate O4P
LUMAZINESYN-RXN	0	0	0	0	0	0	0	0	0	0	0	0	5-amino-6-ribitylamino-2,4(1H,3H)-pyrimidinedione + 3,4-dihydroxy-2-butanone-4-P -> 6,7-dimethyl-8-(1-D-ribityl)lumazine + phosphate O4P + 2 H2O
DIOHBUTANONEPSYN-RXN	0	0	0	0	0	0	0	0	0	0	0	0	D-ribulose-5-phosphate -> 3,4-dihydroxy-2-butanone-4-P + formate
2.5.1.9	0	0	0	0	0	0	0	0	0	0	0	0	2 6,7-dimethyl-8-(1-D-ribityl)lumazine -> 5-amino-6-ribitylamino-2,4(1H,3H)-pyrimidinedione + riboflavin
_lumazine	0	0	0	0	0	0	0	0	0	0	0	0	6,7-dimethyl-8-(1-D-ribityl)lumazine + UQ -> 7-Hydroxy-6-methyl-8-ribityl lumazine + UQH2
2.7.1.26	0	0	0	0	0	0	0	0	0	0	0	0	riboflavin + ATP -> FMN + ADP
2.7.7.2	0	0	0	0	0	0	0	0	0	0	0	0	FMN + ATP -> FAD + diphosphate
_benzimidazole	0	0	0	0	0	0	0	0	0	0	0	0	2 riboflavin + 2 CO2 -> 4 dimethylbenzimidazole + 3 O2
·2.4.2.21	0	0	0	0	0	0	0	0	0	0	0	0	nicotinate nucleotide + dimethylbenzimidazole <-> nicotinate + alpha-ribazole-5'-P
·3.1.3.73	0	0	0	0	0	0	0	0	0	0	0	0	H2O + alpha-ribazole-5'-P <-> alpha-ribazole + phosphate O4P
·2.4.2.1	0	0	0	0	0	0	0	0	0	0	0	0	nicotinate + ribose-1-phosphate <-> nicotinate D-ribonucleoside + phosphate O4P
·2.7.1.1	0	0	1000	0	0	1000	0	0	1000	0	0	1000	nicotinate D-ribonucleoside + ATP -> nicotinate nucleotide + ADP
_1.8.1.9	0	0	0.371722	0	0	0.447443	0.992614	0.416992	1.56825	0	0	0.375721	thioredoxin disulfide + NADPH <-> thioredoxin + NADP+ + H+
_Thiored	0	0	0.185861	0	0	0.223722	-1	-1	-0.42437	0	0	0.187861	thioredoxin disulfide + 2 Fd* + 2 H+ <-> 2 Fd + thioredoxin
_FMNH2	0	0	0	0	0	0	0	0	0	0	0	0	FMNH2 + thioredoxin disulfide -> FMN + thioredoxin
1.11.1.6	0	0	1000	0	0	1000	0	0	1000	0	0	1000	2 H2O2 -> 2 H2O + O2
1.1.1.38	0	0	1000	0	0	1000	0	0	1000	0	0	1000	NAD+ + H+ + malate -> NADH + CO2 + pyruvate
4.1.1.31	0.27423	0	1000	0.548622	0	1000	0.246573	0.24375	1000	0.274392	0	1000	phosphoenolpyruvate + H2O + CO2 -> phosphate O4P + oxaloacetate
1.2.4.1	0.446189	0.446096	1000	0.89264	0.892192	1000	0.401189	0.400739	0.403285	0.446451	0.446096	1000	pyruvate + lipoate acetyltransferase N6-(lipoyl)lysine <-> lipoate acetyltransferase N6-(S-acetyldihydrolipoyl)lysine + CO2
2.3.1.12	-0.446189	-1000	-0.446096	-0.89264	-1000	-0.892192	-0.401189	-0.403285	-0.400739	-0.446451	-1000	-0.446096	acetyl-CoA + lipoate acetyltransferase N6-(dihydrolipoyl)lysine <-> coenzyme A + lipoate acetyltransferase N6-(S-acetyldihydrolipoyl)lysine
1.8.1.4a	0.446189	0.446096	1000	0.89264	0.892192	1000	0.401189	0.400739	0.403285	0.446451	0.446096	1000	lipoate acetyltransferase N6-(dihydrolipoyl)lysine + NAD+ + H+ -> lipoate acetyltransferase N6-(lipoyl)lysine + NADH
4.2.3.3	0	0	1000	0	0	1000	0	0	1000	0	0	1000	dihydroxy-acetone phosphate -> methylglyoxal + phosphate O4P
4.4.1.5	0	-1000	0	0	-1000	0	0	-1000	0	0	-1000	0	S-lactoyl-glutathione <-> methylglyoxal + glutathione
3.1.2.6	0	0	1000	0	0	1000	0	0	1000	0	0	1000	S-lactoyl-glutathione + H2O -> glutathione + D-lactate
1.1.1.28	0	0	1000	0	0	1000	0	0	1000	0	0	1000	NAD+ + H+ + D-lactate -> NADH + pyruvate
2.3.1.9	0	0	0	0	0	0	0	0	0	0	0	0	2 acetyl-CoA <-> acetoacetyl-CoA + coenzyme A
3.4.11.2a	1.06945e-30	2.57e-31	1000	-1.09432e-30	-2.81871e-31	1000	0	0	1000	-9.53386e-32	-6.21773e-33	1000	cysteinylglycine + H2O -> L-cysteine + glycine
3.4.11.2b	0	0	0	0	0	0	0	0	0	0	0	0	R-S-cysteinylglycine + H2O -> R-S-cysteine + glycine
6.3.2.3	0	0	1000	0	0	1000	1.55295e-30	1.62658e-30	1000	0	0	1000	glycine + L-gamma-glutamylcysteine + ATP -> glutathione + phosphate O4P + ADP
_2.3.2.2a	0	0	1000	0	0	1000	4.97419e-32	0	1000	0	0	1000	glutathione -> L-glutamate + cysteinylglycine
_2.3.2.2b	0	0	1000	0	0	1000	0	0	1000	0	0	1000	L-alanine + glutathione -> (5-L-glutamyl)-L-alanine + cysteinylglycine
_2.3.2.2c	0	0	1000	0	0	1000	0	0	1000	0	0	1000	L-aspartate + glutathione -> (5-L-glutamyl)-L-aspartate + cysteinylglycine
_2.3.2.2d	0	0	1000	0	0	1000	0	0	1000	0	0	1000	L-arginine + glutathione -> (5-L-glutamyl)-L-arginine + cysteinylglycine
_2.3.2.2e	0	0	1000	0	0	1000	0	0	1000	0	0	1000	L-asparagine + glutathione -> (5-L-glutamyl)-L-asparagine + cysteinylglycine
_2.3.2.2f	0	0	1000	0	0	1000	0	0	1000	0	0	1000	L-lysine + glutathione -> (5-L-glutamyl)-L-lysine + cysteinylglycine
_2.3.2.2g	0	0	1000	0	0	1000	0	0	1000	0	0	1000	L-threonine + glutathione -> (5-L-glutamyl)-L-threonine + cysteinylglycine
_2.3.2.2h	0	0	1000	0	0	1000	0	0	1000	0	0	1000	L-serine + glutathione -> (5-L-glutamyl)-L-serine + cysteinylglycine
_2.3.2.2i	0	0	1000	0	0	1000	0	0	1000	0	0	1000	L-cysteine + glutathione -> (5-L-glutamyl)-L-cysteine + cysteinylglycine
_2.3.2.2j	0	0	1000	0	0	1000	0	0	1000	0	0	1000	L-glutamate + glutathione -> (5-L-glutamyl)-L-glutamate + cysteinylglycine
_2.3.2.2k	0	0	1000	0	0	1000	0	0	1000	0	0	1000	L-glutamine + glutathione -> (5-L-glutamyl)-L-glutamine + cysteinylglycine
_2.3.2.2l	0	0	1000	0	0	1000	0	0	1000	0	0	1000	L-proline + glutathione -> (5-L-glutamyl)-L-proline + cysteinylglycine
_2.3.2.2m	0	0	1000	0	0	1000	0	0	1000	0	0	1000	L-tryptophan + glutathione -> (5-L-glutamyl)-L-tryptophan + cysteinylglycine
_2.3.2.2n	0	0	1000	0	0	1000	0	0	1000	0	0	1000	L-phenylalanine + glutathione -> (5-L-glutamyl)-L-phenylalanine + cysteinylglycine
_2.3.2.2o	0	0	1000	0	0	1000	0	0	1000	0	0	1000	L-tyrosine + glutathione -> (5-L-glutamyl)-L-tyrosine + cysteinylglycine
_2.3.2.2p	0	0	1000	0	0	1000	0	0	1000	0	0	1000	L-histidine + glutathione -> (5-L-glutamyl)-L-histidine + cysteinylglycine
_2.3.2.2q	0	0	1000	0	0	1000	0	0	1000	0	0	1000	L-valine + glutathione -> (5-L-glutamyl)-L-valine + cysteinylglycine
_2.3.2.2r	0	0	1000	0	0	1000	0	0	1000	0	0	1000	L-isoleucine + glutathione -> (5-L-glutamyl)-L-isoleucine + cysteinylglycine
_2.3.2.2s	0	0	1000	0	0	1000	0	0	1000	0	0	1000	L-leucine + glutathione -> (5-L-glutamyl)-L-leucine + cysteinylglycine
_2.3.2.2t	0	0	1000	0	0	1000	0	0	1000	0	0	1000	L-methionine + glutathione -> (5-L-glutamyl)-L-methionine + cysteinylglycine
3.5.2.9	1.10602e-30	7.08241e-31	1000	6.20924e-31	8.0041e-32	1000	0	0	1000	-2.71654e-31	-5.66957e-32	1000	5-oxoproline + 2 H2O + ATP -> L-glutamate + phosphate O4P + ADP
_2.5.1.18	0	0	0	0	0	0	0	0	0	0	0	0	glutathione -> R-S-glutathione
_2.3.2.2u	0	0	0	0	0	0	0	0	0	0	0	0	R-S-glutathione + H2O -> R-S-cysteinylglycine + L-glutamate
1.11.1.9	0	0	0	0	0	0	0	0	0	0	0	0	H2O2 + 2 glutathione -> glutathione disulfide + 2 H2O
·6.3.2.2	0	0	1000	0	0	1000	1.47837e-30	1.62397e-30	1000	0	0	1000	ATP + L-glutamate + L-cysteine -> ADP + diphosphate + L-gamma-glutamylcysteine
·2.3.2.4a	0	0	1000	0	0	1000	0	0	1000	0	0	1000	(5-L-glutamyl)-L-alanine -> L-alanine + 5-oxoproline
·2.3.2.4b	0	0	1000	0	0	1000	0	0	1000	0	0	1000	(5-L-glutamyl)-L-aspartate -> L-aspartate + 5-oxoproline
·2.3.2.4c	0	0	1000	0	0	1000	0	0	1000	-1.91135e-31	-9.47779e-33	1000	(5-L-glutamyl)-L-arginine -> L-arginine + 5-oxoproline
·2.3.2.4d	0	0	1000	0	0	1000	0	0	1000	0	0	1000	(5-L-glutamyl)-L-asparagine -> L-asparagine + 5-oxoproline
·2.3.2.4e	0	0	1000	0	0	1000	0	0	1000	0	0	1000	(5-L-glutamyl)-L-lysine -> L-lysine + 5-oxoproline
·2.3.2.4f	0	0	1000	0	0	1000	0	0	1000	0	0	1000	(5-L-glutamyl)-L-threonine -> L-threonine + 5-oxoproline
·2.3.2.4g	0	0	1000	0	0	1000	0	0	1000	0	0	1000	(5-L-glutamyl)-L-serine -> L-serine + 5-oxoproline
·2.3.2.4h	0	0	1000	0	0	1000	0	0	1000	0	0	1000	(5-L-glutamyl)-L-cysteine -> L-cysteine + 5-oxoproline
·2.3.2.4i	0	0	1000	0	0	1000	0	0	1000	0	0	1000	(5-L-glutamyl)-L-glutamate -> L-glutamate + 5-oxoproline
·2.3.2.4j	0	0	1000	0	0	1000	0	0	1000	0	0	1000	(5-L-glutamyl)-L-glutamine -> L-glutamine + 5-oxoproline
·2.3.2.4k	0	0	1000	0	0	1000	0	0	1000	0	0	1000	(5-L-glutamyl)-L-proline -> L-proline + 5-oxoproline
·2.3.2.4l	-2.72745e-33	0	1000	0	0	1000	0	0	1000	0	0	1000	(5-L-glutamyl)-L-tryptophan -> L-tryptophan + 5-oxoproline
·2.3.2.4m	0	0	1000	0	0	1000	0	0	1000	0	0	1000	(5-L-glutamyl)-L-phenylalanine -> L-phenylalanine + 5-oxoproline
·2.3.2.4n	0	0	1000	0	0	1000	0	0	1000	0	0	1000	(5-L-glutamyl)-L-tyrosine -> L-tyrosine + 5-oxoproline
·2.3.2.4o	1.11607e-30	2.02922e-31	1000	0	0	1000	0	0	1000	0	0	1000	(5-L-glutamyl)-L-histidine -> L-histidine + 5-oxoproline
·2.3.2.4p	0	0	1000	0	0	1000	0	0	1000	0	0	1000	(5-L-glutamyl)-L-valine -> L-valine + 5-oxoproline
·2.3.2.4q	0	0	1000	0	0	1000	0	0	1000	0	0	1000	(5-L-glutamyl)-L-isoleucine -> L-isoleucine + 5-oxoproline
·2.3.2.4r	0	0	1000	0	0	1000	0	0	1000	0	0	1000	(5-L-glutamyl)-L-leucine -> L-leucine + 5-oxoproline
·2.3.2.4s	0	0	1000	0	0	1000	0	0	1000	0	0	1000	(5-L-glutamyl)-L-methionine -> L-methionine + 5-oxoproline
4.1.2.13c	0	0	0	0	0	0	0	0	0	0	0	0	fructose-1-phosphate <-> dihydroxy-acetone phosphate + glyceraldehyde
2.7.1.4	0	0	0	0	0	0	0	0	0	0	0	0	fructose + ATP <-> fructose-6-phosphate + ADP
5.3.1.8	0	0	0	0	0	0	0	0	0	0	0	0	D-mannose-6-phosphate <-> fructose-6-phosphate
5.4.2.8	0	0	0	0	0	0	0	0	0	0	0	0	alpha-D-mannose 1-phosphate <-> D-mannose-6-phosphate
2.7.7.22	0	0	0	0	0	0	0	0	0	0	0	0	alpha-D-mannose 1-phosphate + GDP -> GDP-D-mannose + phosphate O4P
2.7.7.13	0	0	0	0	0	0	0	0	0	0	0	0	alpha-D-mannose 1-phosphate + GTP -> GDP-D-mannose + diphosphate
4.2.1.47	0	0	0	0	0	0	0	0	0	0	0	0	GDP-D-mannose -> H2O + GDP-4-dehydro-6-deoxy-D-mannose
1.1.1.271	0	0	0	0	0	0	0	0	0	0	0	0	NADP+ + H+ + GDP-L-fucose <-> NADPH + GDP-4-dehydro-6-deoxy-D-mannose
2.6.1.16	0	0	0	0	0	0	0	0	0	0	0	0	fructose-6-phosphate + L-glutamine <-> L-glutamate + D-glucosamine-6-phosphate
5.4.2.10	0	0	0	0	0	0	0	0	0	0	0	0	D-glucosamine-6-phosphate -> D-glucosamine 1-phosphate
2.3.1.157	0	0	0	0	0	0	0	0	0	0	0	0	D-glucosamine 1-phosphate + acetyl-CoA -> N-acetyl-glucosamine-1-phosphate + coenzyme A
2.7.7.23	0	0	0	0	0	0	0	0	0	0	0	0	N-acetyl-glucosamine-1-phosphate + UTP <-> UDP-N-acetyl-D-glucosamine + diphosphate
2.5.1.7	0	0	0	0	0	0	0	0	0	0	0	0	UDP-N-acetyl-D-glucosamine + phosphoenolpyruvate <-> UDP-GlcNAc-enolpyruvate + phosphate O4P
_1.1.1.158	0	0	0	0	0	0	0	0	0	0	0	0	NADP+ + H+ + UDP-N-acetylmuramate <-> NADPH + UDP-GlcNAc-enolpyruvate
_5.1.3.8	0	0	0	0	0	0	0	0	0	0	0	0	N-acetyl-D-glucosamine <-> N-acetyl-D-mannosamine
_5.1.3.14a	0	0	0	0	0	0	0	0	0	0	0	0	N-acetyl-D-mannosamine + UTP <-> UDP-N-acetyl-D-glucosamine + diphosphate
_5.1.3.14b	0	0	0	0	0	0	0	0	0	0	0	0	UDP-N-acetyl-D-mannosamine <-> UDP-N-acetyl-D-glucosamine
6.3.2.8	0	0	0	0	0	0	0	0	0	0	0	0	L-alanine + UDP-N-acetylmuramate + ATP -> UDP-N-acetylmuramoyl-L-alanine + phosphate O4P + ADP
6.3.2.9	0	0	0	0	0	0	0	0	0	0	0	0	UDP-N-acetylmuramoyl-L-alanine + D-glutamate + ATP -> UDP-N-acetylmuramoyl-L-alanyl-D-glutamate + phosphate O4P + ADP
6.3.2.13	0	0	0	0	0	0	0	0	0	0	0	0	UDP-N-acetylmuramoyl-L-alanyl-D-glutamate + meso-diaminopimelate + ATP -> UDP-N-acetylmuramoyl-L-alanyl-D-glutamyl-meso-2,6-diaminoheptanedioate + phosphate O4P + ADP
6.3.2.10a	0	0	0	0	0	0	0	0	0	0	0	0	UDP-N-acetylmuramoyl-L-alanyl-D-glutamyl-meso-2,6-diaminoheptanedioate + D-alanyl-D-alanine + ATP -> UDP-N-acetylmuramoyl-L-alanyl-D-glutamyl-meso-2,6-diaminoheptanedioate- D-alanyl-D-alanine + phosphate O4P + ADP
2.7.8.13a	0	0	0	0	0	0	0	0	0	0	0	0	UDP-N-acetylmuramoyl-L-alanyl-D-glutamyl-meso-2,6-diaminoheptanedioate- D-alanyl-D-alanine + undecaprenyl phosphate -> undecaprenyl-diphospho-N-acetylmuramoyl-L-alanyl-D-glutamyl-meso-2,6-diaminopimeloyl-D-alanyl-D-alanine + UMP
2.4.1.227a	0	0	0	0	0	0	0	0	0	0	0	0	undecaprenyl-diphospho-N-acetylmuramoyl-L-alanyl-D-glutamyl-meso-2,6-diaminopimeloyl-D-alanyl-D-alanine + UDP-N-acetyl-D-glucosamine -> undecaprenyl-diphospho-N-acetylmuramoyl-(N-acetylglucosamine)-L-alanyl-D-glutamyl-meso-2,6-diaminopimeloyl-D-alanyl-D-alanine + UDP
_6.3.1.2b	0	0	0	0	0	0	0	0	0	0	0	0	undecaprenyl-diphospho-N-acetylmuramoyl-(N-acetylglucosamine)-L-alanyl-D-glutamyl-meso-2,6-diaminopimeloyl-D-alanyl-D-alanine + ATP + ammonia H3N -> undecaprenyl-diphospho-N-acetylmuramoyl-(N-acetylglucosamine)-L-alanyl-D-glutaminyl-meso-2,6-diaminopimeloyl-D-alanyl-D-alanine + ADP + phosphate O4P
6.3.2.10b	0	0	0	0	0	0	0	0	0	0	0	0	UDP-N-acetylmuramoyl-L-alanyl-gamma-D-glutamyl-L-lysine + D-alanyl-D-alanine + ATP -> UDPMurAc(oyl-L-Ala-D-gamma-Glu-L-Lys-D-Ala-D-Ala) + phosphate O4P + ADP
2.7.8.13b	0	0	0	0	0	0	0	0	0	0	0	0	UDPMurAc(oyl-L-Ala-D-gamma-Glu-L-Lys-D-Ala-D-Ala) + undecaprenyl phosphate -> MurAc(oyl-L-Ala-D-gamma-Glu-L-Lys-D-Ala-D-Ala)-diphospho-undecaprenol + UMP
2.4.1.227b	0	0	0	0	0	0	0	0	0	0	0	0	MurAc(oyl-L-Ala-D-gamma-Glu-L-Lys-D-Ala-D-Ala)-diphospho-undecaprenol + UDP-N-acetyl-D-glucosamine -> undecaprenyl-diphospho-N-acetylmuramoyl-(N-acetylglucosamine)-L-alanyl-gamma-D-glutamyl-L-lysyl-D-alanyl-D-alanine + UDP
_6.3.1.2c	0	0	0	0	0	0	0	0	0	0	0	0	undecaprenyl-diphospho-N-acetylmuramoyl-(N-acetylglucosamine)-L-alanyl-gamma-D-glutamyl-L-lysyl-D-alanyl-D-alanine + ATP + ammonia H3N -> undecaprenyl-diphospho-N-acetylmuramoyl-(N-acetylglucosamine)-L-alanyl-D-isoglutaminyl-L-lysyl-D-alanyl-D-alanine + ADP + phosphate O4P
6.3.2.10c	0	0	0	0	0	0	0	0	0	0	0	0	UDP-N-acetylmuramoyl-L-alanyl-D-glutamyl-L-lysine + D-alanyl-D-alanine + ATP -> UDP-N-acetylmuramoyl-L-alanyl-D-glutamyl-L-lysyl-D-alanyl-D-alanine + phosphate O4P + ADP
2.7.8.13c	0	0	0	0	0	0	0	0	0	0	0	0	UDP-N-acetylmuramoyl-L-alanyl-D-glutamyl-L-lysyl-D-alanyl-D-alanine + undecaprenyl phosphate -> undecaprenyl-diphospho-N-acetylmuramoyl-L-alanyl-D-glutamyl-L-lysyl-D-alanyl-D-alanine + UMP
2.4.1.227c	0	0	0	0	0	0	0	0	0	0	0	0	undecaprenyl-diphospho-N-acetylmuramoyl-L-alanyl-D-glutamyl-L-lysyl-D-alanyl-D-alanine + UDP-N-acetyl-D-glucosamine -> undecaprenyl-diphospho-N-acetylmuramoyl-(N-acetylglucosamine)-L-alanyl-D-glutamyl-L-lysyl-D-alanyl-D-alanine + UDP
_6.3.1.2d	0	0	0	0	0	0	0	0	0	0	0	0	undecaprenyl-diphospho-N-acetylmuramoyl-(N-acetylglucosamine)-L-alanyl-D-glutamyl-L-lysyl-D-alanyl-D-alanine + ATP + ammonia H3N -> undecaprenyl-diphospho-N-acetylmuramoyl-(N-acetylglucosamine)-L-alanyl-D-glutaminyl-L-lysyl-D-alanyl-D-alanine + ADP + phosphate O4P
·2.3.2.10a	0	0	0	0	0	0	0	0	0	0	0	0	undecaprenyl-diphospho-N-acetylmuramoyl-(N-acetylglucosamine)-L-alanyl-D-glutaminyl-meso-2,6-diaminopimeloyl-D-alanyl-D-alanine + glycyl-tRNAgly <-> undecaprenyl-diphospho-N-acetylmuramoyl-(N-acetylglucosamine)-L-alanyl-D-glutaminyl-meso-2,6-diaminopimeloyl-(glycyl)5-D-alanyl-D-alanine + tRNAgly
·2.3.2.10b	0	0	0	0	0	0	0	0	0	0	0	0	undecaprenyl-diphospho-N-acetylmuramoyl-(N-acetylglucosamine)-L-alanyl-D-isoglutaminyl-L-lysyl-D-alanyl-D-alanine + glycyl-tRNAgly <-> undecaprenyl-diphospho-N-acetylmuramoyl-(N-acetylglucosamine)-L-alanyl-D-isoglutaminyl-L-lysyl-(glycyl)5-D-alanyl-D-alanine + tRNAgly
·2.3.2.10c	0	0	0	0	0	0	0	0	0	0	0	0	undecaprenyl-diphospho-N-acetylmuramoyl-(N-acetylglucosamine)-L-alanyl-D-glutaminyl-L-lysyl-D-alanyl-D-alanine + glycyl-tRNAgly <-> undecaprenyl-diphospho-N-acetylmuramoyl-(N-acetylglucosamine)-L-alanyl-D-glutaminyl-L-lysyl-(glycyl)5-D-alanyl-D-alanine + tRNAgly
6.3.2.4	0	0	1000	0	0	1000	0	0	1000	0	0	1000	2 D-alanine + ATP -> D-alanyl-D-alanine + phosphate O4P + ADP
3.6.1.27	0	0	0	0	0	0	0	0	0	0	0	0	undecaprenyl diphosphate + H2O -> undecaprenyl phosphate + phosphate O4P
_peptidoglycan_syna	0	0	0	0	0	0	0	0	0	0	0	0	undecaprenyl-diphospho-N-acetylmuramoyl-(N-acetylglucosamine)-L-alanyl-D-glutaminyl-meso-2,6-diaminopimeloyl-(glycyl)5-D-alanyl-D-alanine -> peptidoglycan + undecaprenyl diphosphate
_peptidoglycan_synb	0	0	0	0	0	0	0	0	0	0	0	0	undecaprenyl-diphospho-N-acetylmuramoyl-(N-acetylglucosamine)-L-alanyl-D-isoglutaminyl-L-lysyl-(glycyl)5-D-alanyl-D-alanine -> peptidoglycan + undecaprenyl diphosphate
_peptidoglycan_sync	0	0	0	0	0	0	0	0	0	0	0	0	undecaprenyl-diphospho-N-acetylmuramoyl-(N-acetylglucosamine)-L-alanyl-D-glutaminyl-L-lysyl-(glycyl)5-D-alanyl-D-alanine -> peptidoglycan + undecaprenyl diphosphate
3.4.16.4	0	0	1000	0	0	1000	0	0	1000	0	0	1000	D-alanyl-D-alanine + H2O <-> 2 D-alanine
2.3.1.129	0	0	0	0	0	0	0	0	0	0	0	0	(R)-3-hydroxymyristoyl-ACP + UDP-N-acetyl-D-glucosamine -> UDP-3-O-(3-hydroxymyristoyl)-N-acetylglucosamine + an [acyl-carrier protein]
2.4.1.14	0	0	0	0	0	0	0	0	0	0	0	0	fructose-6-phosphate + UDP-D-glucose -> sucrose-6-phosphate + UDP
_5.4.2.6	0	0	0	0	0	0	0	0	0	0	0	0	beta-D-glucose 1-phosphate <-> beta-D-glucose 6-phosphate
2.4.1.25	0	0	0	0	0	0	0	0	0	0	0	0	maltotriose + maltose -> maltotetraose + beta-D-glucose
_2.4.1.1	0	0	1000	0	0	1000	0	0	1000	0	0	1000	a glycogen_n1 + phosphate O4P -> a glycogen_n + alpha-D-glucose 1-phosphate
2.7.7.27	0.00779144	0.00778982	1000	0.0155875	0.0155796	1000	0.00700564	0.00699778	1000	0.00779602	0.00778982	1000	alpha-D-glucose 1-phosphate + ATP -> ADP-D-glucose + diphosphate
_a-glucansyn	0.00129857	0.0012983	0.00130812	0.00259791	0.00259661	0.00264401	0.00116761	0.0011663	0.00122247	0.00129934	0.0012983	0.00133589	2 ADP-D-glucose -> a 1,4-alpha-D-glucan_n
_2.4.1.21a	0	0	1000	0	0	1000	0	0	1000	0	0	1000	ADP-D-glucose + a 1,4-alpha-D-glucan_n -> ADP + a 1,4-alpha-D-glucan_n1
_glycsyn	0.00129857	0.0012983	0.00130812	0.00259791	0.00259661	0.00264401	0.00116761	0.0011663	0.00122247	0.00129934	0.0012983	0.00133589	2 ADP-D-glucose + a 1,4-alpha-D-glucan_n1 -> a glycogen_n
_2.4.1.21b	0.00259715	0	1000	0.00519582	0	1000	0.00233521	0	1000	0.00259867	0	1000	ADP-D-glucose + a glycogen_n -> ADP + a glycogen_n1
_2.4.1.18	0.00129857	-1000	0.00130812	0.00259791	-1000	0.00264401	0.00116761	-1000	0.00122247	0.00129934	-1000	0.00133589	a glycogen_n1 + a 1,4-alpha-D-glucan_n <-> a glycogen_n + a 1,4-alpha-D-glucan_n1
5.4.2.2	-0.00779144	-0.00784872	-0.00778982	-0.0155875	-0.0158641	-0.0155796	-0.00700564	-0.00733482	-0.00699778	-0.00779602	-0.00801536	-0.00778982	alpha-D-glucose 1-phosphate <-> alpha-D-glucose 6-phosphate
4.2.1.45	0	0	0	0	0	0	0	0	0	0	0	0	CDP-D-glucose -> H2O + CDP-4-dehydro-6-deoxy-D-glucose
_cellulosedeg	0	0	0	0	0	0	0	0	0	0	0	0	cellulose <-> 1,4-beta-D-glucan_n1
_3.2.1.4	0	0	0	0	0	0	0	0	0	0	0	0	1,4-beta-D-glucan_n1 + H2O <-> 1,4-beta-D-glucan_n + cellobiose
_3.2.1.21a	0	0	0	0	0	0	0	0	0	0	0	0	cellobiose <-> beta-D-glucose
_3.2.1.21b	0	0	0	0	0	0	0	0	0	0	0	0	1,4-beta-D-glucan_n <-> beta-D-glucose
_2.4.1.213	0	0	0	0	0	0	0	0	0	0	0	0	ADP-D-glucose + sn-glycerol-3-phosphate <-> 2-(beta-D-glucosyl)-sn-glycerol-3-phosphate + ADP
3.1.3.69	0	0	0	0	0	0	0	0	0	0	0	0	H2O + 2-(beta-D-glucosyl)-sn-glycerol-3-phosphate -> phosphate O4P + 2-(beta-D-glucosyl)-sn-glycerol
2.2.1.7	0.00587403	0.00587281	0.00601418	0.0117515	0.0117456	0.0124283	0.00528162	0.00527569	0.00591232	0.00587749	0.00587281	0.00641413	pyruvate + D-glyceraldehyde-3-phosphate -> 1-deoxy-D-xylulose 5-phosphate + CO2
1.1.1.267	-0.00587403	-0.00601418	-0.00587281	-0.0117515	-0.0124283	-0.0117456	-0.00528162	-0.00591232	-0.00527569	-0.00587749	-0.00641413	-0.00587281	2-C-methyl-D-erythritol-4-phosphate + NADP+ + H+ <-> 1-deoxy-D-xylulose 5-phosphate + NADPH
2.7.7.60	0.00587403	0.00587281	0.00601418	0.0117515	0.0117456	0.0124283	0.00528162	0.00527569	0.00591232	0.00587749	0.00587281	0.00641413	2-C-methyl-D-erythritol-4-phosphate + CTP -> 4-(cytidine 5'-diphospho)-2-C-methyl-D-erythritol + diphosphate
2.7.1.148	0.00587403	0.00587281	0.00601418	0.0117515	0.0117456	0.0124283	0.00528162	0.00527569	0.00591232	0.00587749	0.00587281	0.00641413	4-(cytidine 5'-diphospho)-2-C-methyl-D-erythritol + ATP -> 2-phospho-4-(cytidine 5'-diphospho)-2-C-methyl-D-erythritol + ADP
4.6.1.12	0.00587403	0.00587281	0.00601418	0.0117515	0.0117456	0.0124283	0.00528162	0.00527569	0.00591232	0.00587749	0.00587281	0.00641413	2-phospho-4-(cytidine 5'-diphospho)-2-C-methyl-D-erythritol -> 2-C-methyl-D-erythritol-2,4-cyclodiphosphate + CMP
1.17.7.1	-0.00587403	-0.00601418	-0.00587281	-0.0117515	-0.0124283	-0.0117456	-0.00528162	-0.00591232	-0.00527569	-0.00587749	-0.00641413	-0.00587281	1-hydroxy-2-methyl-2-(E)-butenyl 4-diphosphate + H2O + a protein disulfide <-> 2-C-methyl-D-erythritol-2,4-cyclodiphosphate + a protein dithiol
1.17.1.2a	0.00587403	0.00587281	0.00601418	0.0117515	0.0117456	0.0124283	0.00528162	0.00527569	0.00591232	0.00587749	0.00587281	0.00641413	1-hydroxy-2-methyl-2-(E)-butenyl 4-diphosphate + NADPH -> isopentenyl diphosphate + NADP+ + H+ + H2O
1.17.1.2b	0	0	0	0	0	0	0	0	0	0	0	0	isopentenyl diphosphate + NADP+ + H+ + H2O -> (E)-4-hydroxy-3-methylbut 2-en-1-yl diphosphate + NADPH
5.3.3.2	0.00146851	0.0014682	0.00150355	0.00293788	0.00293641	0.00310708	0.0013204	0.00131892	0.00147808	0.00146937	0.0014682	0.00160353	isopentenyl diphosphate -> dimethylallyl diphosphate
2.5.1.29a	0.00146851	0	1000	0.00293788	0	1000	0.0013204	0	1000	0.00146937	0	1000	isopentenyl diphosphate + (E,E)-farnesyl diphosphate -> all-trans-geranyl-geranyl diphosphate + diphosphate
_2.5.1.29b	0.00146851	0.0014682	0.00150355	0.00293788	0.00293641	0.00310708	0.0013204	0.00131892	0.00147808	0.00146937	0.0014682	0.00160353	dimethylallyl diphosphate + isopentenyl diphosphate -> geranyl diphosphate + diphosphate
_2.5.1.29c	0.00146851	0.0014682	0.00150355	0.00293788	0.00293641	0.00310708	0.0013204	0.00131892	0.00147808	0.00146937	0.0014682	0.00160353	geranyl diphosphate + isopentenyl diphosphate -> (E,E)-farnesyl diphosphate + diphosphate
_UbiQ	0	0	0	0	0	0	0	0	0	0	0	0	a ubiquinone + a menaquinone <-> all-trans-geranyl-geranyl diphosphate + isopentenyl diphosphate
_2.5.1.21a	0	0	0	0	0	0	0	0	0	0	0	0	(E,E)-farnesyl diphosphate -> diphosphate + presqualene diphosphate
_2.5.1.21b	0	0	0	0	0	0	0	0	0	0	0	0	presqualene diphosphate + NADPH -> squalene + diphosphate + NADP+ + H+
_1.3.1.2	-1.23085e-33	2.25844e-35	3.53422e-05	-1.4454e-33	9.03375e-35	0.000170671	-4.51688e-34	5.64609e-36	0.000159159	1.40023e-33	4.51688e-35	0.000135329	all-trans-geranyl-geranyl diphosphate + 3 H+ + 3 NADPH -> phytyl diphosphate + 3 NADP+
_HPT	0	0	0	0	0	0	0	0	0	0	0	0	phytyl diphosphate + homogentisate -> 2-methyl-6-phytylquinol + diphosphate + CO2
_PhytQnol	0	0	0	0	0	0	0	0	0	0	0	0	2-methyl-6-phytylquinol + S-adenosyl-L-methionine -> 2,3-dimethyl-5-phytylquinol + S-adenosyl-L-homocysteine
_VTE1a	0	0	0	0	0	0	0	0	0	0	0	0	2,3-dimethyl-5-phytylquinol -> gamma-tocopherol
_VTE1b	0	0	0	0	0	0	0	0	0	0	0	0	2-methyl-6-phytylquinol -> delta-tocopherol
_GTMTa	0	0	0	0	0	0	0	0	0	0	0	0	gamma-tocopherol + S-adenosyl-L-methionine -> alpha-tocopherol + S-adenosyl-L-homocysteine
_GTMTb	0	0	0	0	0	0	0	0	0	0	0	0	delta-tocopherol + S-adenosyl-L-methionine -> beta-tocopherol + S-adenosyl-L-homocysteine
_VitE	0	0	0	0	0	0	0	0	0	0	0	0	beta-tocopherol -> alpha-tocopherol
_2.3.1.181a	0	0	0	0	0	0	0	0	0	0	0	0	octanoyl-[acyl-carrier protein] C8H15OSR + a protein -> a protein-N-6-octanoyl-lysine + an [acyl-carrier protein]
_2.8.1.8a	0	0	0	0	0	0	0	0	0	0	0	0	a protein-N-6-octanoyl-lysine + 2 S0 + 2 S-adenosyl-L-methionine -> a protein-N-6-lipoyl-lysine + 2 L-methionine + 2 5'-deoxyadenosine
_2.8.1.8b	0	0	0	0	0	0	0	0	0	0	0	0	octanoyl-[acyl-carrier protein] C8H15OSR + 2 S0 + 2 S-adenosyl-L-methionine -> lipoyl-[acyl carrier protein] C8H13OS3R + 2 L-methionine + 2 5'-deoxyadenosine
_2.3.1.181b	0	0	0	0	0	0	0	0	0	0	0	0	lipoyl-[acyl carrier protein] C8H13OS3R + a protein -> a protein-N-6-lipoyl-lysine + an [acyl-carrier protein]
_2.7.7.63a	0	0	0	0	0	0	0	0	0	0	0	0	ATP + lipoate -> diphosphate + lipoyl-AMP
·transp_lipoate	0	0	0	0	0	0	0	0	0	0	0	0	lipoate_extrac -> lipoate
_2.7.7.63b	0	0	0	0	0	0	0	0	0	0	0	0	lipoyl-AMP + a protein -> a protein-N-6-lipoyl-lysine + AMP
_2.5.1.32	0.000734254	0.000734101	0.000734254	0.00146894	0.0014682	0.00146894	0.000660202	0.000659461	0.000660202	0.000734686	0.000734101	0.000734686	2 all-trans-geranyl-geranyl diphosphate -> phytoene + diphosphate
_CrtP1	0.000734254	0.000734101	0.000734254	0.00146894	0.0014682	0.00146894	0.000660202	0.000659461	0.000660202	0.000734686	0.000734101	0.000734686	phytoene + thioredoxin <-> phytofluene + thioredoxin disulfide
_CrtP2	0.000734254	0.000734101	0.000734254	0.00146894	0.0014682	0.00146894	0.000660202	0.000659461	0.000660202	0.000734686	0.000734101	0.000734686	phytofluene + thioredoxin <-> zeta-carotene + thioredoxin disulfide
1.14.99.30a	0.000734254	0	0.000734254	0.00146894	0	0.00146894	0.000660202	0	0.000660202	0.000734686	0	0.000734686	zeta-carotene + O2 + thioredoxin disulfide -> neurosporene + 2 H2O + thioredoxin
1.14.99.30b	0.000734254	0	0.000734254	0.00146894	0	0.00146894	0.000660202	0	0.000660202	0.000734686	0	0.000734686	O2 + thioredoxin disulfide + neurosporene -> 2 H2O + thioredoxin + trans-lycopene
_crtHa	0	0	0.000734254	0	0	0.00146894	0	0	0.000660202	0	0	0.000734686	zeta-carotene + O2 + thioredoxin disulfide -> neurosporene + 2 H2O + thioredoxin
_crtHb	0	0	0.000734254	0	0	0.00146894	0	0	0.000660202	0	0	0.000734686	O2 + thioredoxin disulfide + neurosporene -> 2 H2O + thioredoxin + trans-lycopene
·CrtLa	0	0	0	0	0	0	0	0	0	0	0	0	trans-lycopene -> gamma-carotene
·CrtLb	0	0	0	0	0	0	0	0	0	0	0	0	gamma-carotene -> beta-carotene
_CrtRa	0	0	0	0	0	0	0	0	0	0	0	0	beta-carotene -> beta-cryptoxanthin
_CrtRb	0	0	0	0	0	0	0	0	0	0	0	0	beta-cryptoxanthin -> zeaxanthin
_CrtOa	0	0	0	0	0	0	0	0	0	0	0	0	beta-carotene -> echinenone
_CrtOb	0	0	0	0	0	0	0	0	0	0	0	0	echinenone -> canthaxanthin
_CrtRc	0	0	0	0	0	0	0	0	0	0	0	0	echinenone -> 3-hydroxyechinenone
_CrtRd	0	0	0	0	0	0	0	0	0	0	0	0	3-hydroxyechinenone -> adonixanthin
_CrtRe	0	0	0	0	0	0	0	0	0	0	0	0	canthaxanthin -> phoenicoxanthin
_CrtRf	0	0	0	0	0	0	0	0	0	0	0	0	phoenicoxanthin -> astaxanthin
_gCar	0	0	0	0	0	0	0	0	0	0	0	0	gamma-carotene <-> (2'S)-deoxymyxol 2'-(2,4-di-O-methyl-alpha-L-fucoside)
_CrtRg	0	0	0	0	0	0	0	0	0	0	0	0	(2'S)-deoxymyxol 2'-(2,4-di-O-methyl-alpha-L-fucoside) <-> (3R,2'S)-myxol 2'-(2,4-di-O-methyl-alpha-L-fucoside)
5.1.3.2a	0	0	0	0	0	0	0	0	0	0	0	0	UDP-D-glucose <-> UDP-galactose
1.1.1.22	0	0	0	0	0	0	0	0	0	0	0	0	UDP-D-glucose + H2O + 2 NAD+ + H+ -> UDP-D-glucuronate + 2 NADH
2.7.7.24	0	0	0	0	0	0	0	0	0	0	0	0	alpha-D-glucose 1-phosphate + dTTP -> dTDP-D-glucose + diphosphate
5.1.3.2b	0	0	0	0	0	0	0	0	0	0	0	0	dTDP-D-glucose <-> dTDP-D-galactose
2.7.7.33	0	0	0	0	0	0	0	0	0	0	0	0	alpha-D-glucose 1-phosphate + CTP -> CDP-D-glucose + diphosphate
4.2.1.46	0	0	0	0	0	0	0	0	0	0	0	0	dTDP-D-glucose -> H2O + dTDP-4-dehydro-6-deoxy-D-glucose
5.1.3.13a	0	0	0	0	0	0	0	0	0	0	0	0	dTDP-4-dehydro-6-deoxy-D-glucose -> dTDP-4-dehydro-6-deoxy-L-mannose
5.1.3.13b	0	0	0	0	0	0	0	0	0	0	0	0	dTDP-4-dehydro-6-deoxy-D-glucose + GTP -> GDP-4-dehydro-6-deoxy-L-mannose + dTDP + phosphate O4P
1.1.1.133a	0	0	0	0	0	0	0	0	0	0	0	0	NADP+ + H+ + dTDP-alpha-L-rhamnose <-> NADPH + dTDP-4-dehydro-6-deoxy-L-mannose
1.1.1.133b	0	0	0	0	0	0	0	0	0	0	0	0	NADP+ + H+ + GDP-6-deoxy-L-mannose <-> NADPH + GDP-4-dehydro-6-deoxy-L-mannose
_1.2.1.3e	0	0	0	0	0	0	0	0	0	0	0	0	2-propyn-1-al + NAD+ + H+ + H2O -> NADH + propynoate
PYRIMSYN1-RXN	0	0	0	0	0	0	0	0	0	0	0	0	5-aminoimidazole ribonucleotide <-> hydroxymethylpyrimidine phosphate
2.5.1.3	0	0	0	0	0	0	0	0	0	0	0	0	4-methyl-5-(beta-hydroxyethyl)thiazole phosphate + 4-amino-5-hydroxymethyl-2-methylpyrimidine-pyrophosphate -> thiamine-phosphate + diphosphate
2.7.1.49	0	0	0	0	0	0	0	0	0	0	0	0	ATP + hydroxymethylpyrimidine <-> ADP + hydroxymethylpyrimidine phosphate
2.7.4.7	0	0	0	0	0	0	0	0	0	0	0	0	hydroxymethylpyrimidine phosphate + ATP <-> 4-amino-5-hydroxymethyl-2-methylpyrimidine-pyrophosphate + ADP
2.7.4.16	0	0	0	0	0	0	0	0	0	0	0	0	thiamine-phosphate + ATP -> thiamine diphosphate + ADP
2.3.1.47	0	0	0	0	0	0	0	0	0	0	0	0	pimeloyl-CoA + L-alanine -> CO2 + coenzyme A + 7-keto-8-aminopelargonate
6.3.3.3	0	0	0	0	0	0	0	0	0	0	0	0	CO2 + 7,8-diaminopelargonate + ATP -> dethiobiotin + phosphate O4P + ADP
2.8.1.6	0	0	0	0	0	0	0	0	0	0	0	0	dethiobiotin + 2 S-adenosyl-L-methionine + hydrogen sulfide H2s -> biotin + 2 5'-deoxyadenosine + 2 L-methionine
6.3.4.15	0	0	0	0	0	0	0	0	0	0	0	0	BCCP + biotin + ATP -> diphosphate + AMP + biotin-BCCP (monomer)
RXN-7101	0	0	0	0	0	0	0	0	0	0	0	0	2 biotin-BCCP (monomer) <-> a biotin-BCCP (dimer)
2.1.1.142	0	0	0	0	0	0	0	0	0	0	0	0	cycloartenol + S-adenosyl-L-methionine -> (24R)-24-methylcycloarta-25-en-3-beta-ol + S-adenosyl-L-homocysteine
_3.5.2.6	0	0	0	0	0	0	0	0	0	0	0	0	H2O + penicillin -> penicilloic acid
_3.5.1.11	0	0	0	0	0	0	0	0	0	0	0	0	penicillin + H2O -> 6-aminopenicillanate C8H12N2O3S + acetate
_2.5.1.31a	0	-1000	0.00150355	0	-1000	0.00310708	0	-1000	0.00147808	0	-1000	0.00160353	(E,E)-farnesyl diphosphate + isopentenyl diphosphate <-> all-trans-geranyl-geranyl diphosphate + diphosphate
_2.5.1.31b	0	0	0	0	0	0	0	0	0	0	0	0	all-trans-geranyl-geranyl diphosphate + 7 isopentenyl diphosphate <-> di-trans,poly-cis-Undecaprenyl diphosphate + 7 diphosphate
1.4.3.5a	0	0	0	0	0	0	0	0	0	0	0	0	O2 + pyridoxine-5'-phosphate -> H2O2 + pyridoxal 5'-phosphate
1.4.3.5b	0	0	0	0	0	0	0	0	0	0	0	0	O2 + H2O + pyridoxamine 5'-phosphate -> ammonia H3N + H2O2 + pyridoxal 5'-phosphate
1.4.3.5c	0	0	0	0	0	0	0	0	0	0	0	0	O2 + pyridoxine <-> H2O2 + pyridoxal
1.4.3.5d	0	0	0	0	0	0	0	0	0	0	0	0	O2 + H2O + pyridoxamine <-> ammonia H3N + H2O2 + pyridoxal
2.6.99.2	0	0	0	0	0	0	0	0	0	0	0	0	1-deoxy-D-xylulose 5-phosphate + 1-amino-propan-2-one-3-phosphate -> pyridoxine-5'-phosphate + phosphate O4P + 2 H2O
_1.1.1.262	0	0	0	0	0	0	0	0	0	0	0	0	O-phospho-4-hydroxy-L-threonine + NAD+ + H+ -> NADH + (2S)-2-amino-3-oxo-4-phosphonooxybutanoate
RXN-8447	0	0	0	0	0	0	0	0	0	0	0	0	(2S)-2-amino-3-oxo-4-phosphonooxybutanoate + H+ <-> 1-amino-propan-2-one-3-phosphate + CO2
4.2.3.1b	0	0	0	0	0	0	0	0	0	0	0	0	O-phospho-4-hydroxy-L-threonine + H2O -> phosphate O4P + 4-hydroxy-L-threonine
_VitB6	0	0	0	0	0	0	0	0	0	0	0	0	O-phospho-4-hydroxy-L-threonine -> pyridoxine
1.1.5.3	0	0	0	0	0	0	0	0	0	0	0	0	sn-glycerol-3-phosphate + a ubiquinone -> dihydroxy-acetone phosphate + a ubiquinol
2.3.1.51	0	0	0	0	0	0	0	0	0	0	0	0	a fatty acyl CoA C22H35N7O17RP3s + a 2-lysophosphatidate -> an L-phosphatidate + coenzyme A
2.7.7.41	0	0	0	0	0	0	0	0	0	0	0	0	CTP + an L-phosphatidate -> a CDP-diacylglycerol C14H19N3O15R1R2P2 + diphosphate
2.7.1.107	0	0	0	0	0	0	0	0	0	0	0	0	ATP + a 1,2-diacylglycerol -> an L-phosphatidate + ADP
2.7.8.5	0	0	0	0	0	0	0	0	0	0	0	0	a CDP-diacylglycerol C14H19N3O15R1R2P2 + sn-glycerol-3-phosphate -> an L-1-phosphatidylglycerol-phosphate + CMP
3.1.3.25	0	0	0	0	0	0	0	0	0	0	0	0	D-myo-inositol (3)-monophosphate + H2O -> myo-inositol + phosphate O4P
3.1.4.-	0	0	0	0	0	0	0	0	0	0	0	0	1-(1-Alkenyl)-sn-glycero-3-phosphoethanolamine + H2O <-> 1-(1-Alkenyl)-sn-glycerol + Ethanolamine phosphate
4.-.-.-	0	0	0	0	0	0	0	0	0	0	0	0	dTDP-(3R)-amino-3,6-dideoxy-D-glucose <-> dTDP-3-amino-4,6-deoxy-3,4-dehydroglucose + H2O
6.3.4.-	0	0	0	0	0	0	0	0	0	0	0	0	formate + ATP + 1-(5'-Phosphoribosyl)-5-amino-4-imidazolecarboxamide <-> ADP + phosphate O4P + 1-(5'-Phosphoribosyl)-5-formamido-4-imidazolecarboxamide
4.2.-.-	0	0	0	0	0	0	0	0	0	0	0	0	N-Acetylmuramic acid 6-phosphate + H2O <-> N-Acetyl-D-glucosamine 6-phosphate + (R)-Lactate
Alabm	0.0446831	0.0446738	0.0446831	0.0893925	0.0893477	0.0893925	0.0401767	0.0401316	0.0401767	0.0447094	0.0446738	0.0447094	L-alanine -> Ala
Aspbm	0.0209681	0.0209638	0.0209681	0.0419486	0.0419275	0.0419486	0.0188534	0.0188323	0.0188534	0.0209805	0.0209638	0.0209805	L-aspartate -> Asp
Argbm	0.0257294	0.0257241	0.0257294	0.051474	0.0514482	0.051474	0.0231345	0.0231086	0.0231345	0.0257446	0.0257241	0.0257446	L-arginine -> Arg
Asnbm	0.0209681	0.0209638	0.0209681	0.0419486	0.0419275	0.0419486	0.0188534	0.0188323	0.0188534	0.0209805	0.0209638	0.0209805	L-asparagine -> Asn
Lysbm	0.0298498	0.0298436	0.0298498	0.0597172	0.0596872	0.0597172	0.0268394	0.0268092	0.0268394	0.0298674	0.0298436	0.0298674	L-lysine -> Lys
Thrbm	0.0220669	0.0220623	0.0220669	0.0441467	0.0441246	0.0441467	0.0198414	0.0198191	0.0198414	0.0220799	0.0220623	0.0220799	L-threonine -> Thr
Serbm	0.0187706	0.0187667	0.0187706	0.0375523	0.0375334	0.0375523	0.0168775	0.0168586	0.0168775	0.0187817	0.0187667	0.0187817	L-serine -> Ser
Cysbm	0.00796608	0.00796443	0.00796608	0.0159368	0.0159289	0.0159368	0.00716268	0.00715463	0.00716268	0.00797077	0.00796443	0.00797077	L-cysteine -> Cys
Glybm	0.0532902	0.0532791	0.0532902	0.106612	0.106558	0.106612	0.0479157	0.0478619	0.0479157	0.0533215	0.0532791	0.0533215	glycine -> Gly
Glubm	0.022891	0.0228862	0.022891	0.0457954	0.0457724	0.0457954	0.0205824	0.0205592	0.0205824	0.0229044	0.0228862	0.0229044	L-glutamate -> Glu
Glnbm	0.022891	0.0228862	0.022891	0.0457954	0.0457724	0.0457954	0.0205824	0.0205592	0.0205824	0.0229044	0.0228862	0.0229044	L-glutamine -> Gln
Probm	0.0192284	0.0192244	0.0192284	0.0384681	0.0384488	0.0384681	0.0172892	0.0172698	0.0172892	0.0192397	0.0192244	0.0192397	L-proline -> Pro
Trpbm	0.00494447	0.00494344	0.00494447	0.00989185	0.00988689	0.00989185	0.00444581	0.00444081	0.00444581	0.00494738	0.00494344	0.00494738	L-tryptophan -> Trp
Phebm	0.0161152	0.0161119	0.0161152	0.0322399	0.0322238	0.0322399	0.01449	0.0144737	0.01449	0.0161247	0.0161119	0.0161247	L-phenylalanine -> Phe
Tyrbm	0.0119949	0.0119924	0.0119949	0.0239968	0.0239847	0.0239968	0.0107851	0.010773	0.0107851	0.0120019	0.0119924	0.0120019	L-tyrosine -> Tyr
Hisbm	0.00824073	0.00823901	0.00824072	0.0164863	0.016478	0.0164863	0.00740962	0.0074013	0.00740962	0.00824557	0.00823901	0.00824557	L-histidine -> His
Valbm	0.0368086	0.036801	0.0368086	0.0736389	0.0736019	0.0736389	0.0330964	0.0330592	0.0330964	0.0368303	0.036801	0.0368303	L-valine -> Val
Ilebm	0.0252716	0.0252664	0.0252716	0.0505581	0.0505328	0.0505581	0.0227229	0.0226974	0.0227229	0.0252865	0.0252664	0.0252865	L-isoleucine -> Ile
Leubm	0.0391893	0.0391811	0.0391893	0.0784016	0.0783623	0.0784016	0.0352369	0.0351974	0.0352369	0.0392123	0.0391811	0.0392123	L-leucine -> Leu
Metbm	0.0133684	0.0133656	0.0133684	0.0267446	0.0267311	0.0267446	0.0120201	0.0120066	0.0120201	0.0133762	0.0133656	0.0133762	L-methionine -> Met
dATP	0.00216193	0.00216148	0.00216193	0.00432513	0.00432296	0.00432513	0.00194389	0.00194171	0.00194389	0.0021632	0.00216148	0.0021632	dATP -> dATPbm
dGTP	0.00194522	0.00194482	0.00194522	0.00389159	0.00388964	0.00389159	0.00174904	0.00174708	0.00174904	0.00194637	0.00194482	0.00194637	dGTP -> dGTPbm
dTTP	0.00216193	0.00216148	0.00216193	0.00432513	0.00432296	0.00432513	0.00194389	0.00194171	0.00194389	0.0021632	0.00216148	0.0021632	dTTP -> dTTPbm
dUTP	0	0	0	0	0	0	0	0	0	0	0	0	dUTP -> dUTPbm
dCTP	0.00194522	0.00194482	0.00194522	0.00389159	0.00388964	0.00389159	0.00174904	0.00174708	0.00174904	0.00194637	0.00194482	0.00194637	dCTP -> dCTPbm
AMP	0.0125675	0.0125648	0.0125675	0.0251423	0.0251297	0.0251423	0.0113	0.0112873	0.0113	0.0125748	0.0125648	0.0125748	AMP -> AMPbm
UMP	0.0125675	0.0125648	0.0125675	0.0251423	0.0251297	0.0251423	0.0113	0.0112873	0.0113	0.0125748	0.0125648	0.0125748	UMP -> UMPbm
CMP	0.0110776	0.0110753	0.0110776	0.0221616	0.0221505	0.0221616	0.00996035	0.00994917	0.00996035	0.0110841	0.0110753	0.0110841	CMP -> CMPbm
GMP	0.0110776	0.0110753	0.0110776	0.0221616	0.0221505	0.0221616	0.00996035	0.00994917	0.00996035	0.0110841	0.0110753	0.0110841	GMP -> GMPbm
8C-lipidbm	0	0	0	0	0	0	0	0	0	0	0	0	octanoic acid -> 8C-lipidbm
10C-lipidbm	0	0	0	0	0	0	0	0	0	0	0	0	decanoic acid -> 10C-lipidbm
12C-lipidbm	0	0	0	0	0	0	0	0	0	0	0	0	dodecanoic acid -> 12C-lipidbm
14C-lipidbm	0	0	0	0	0	0	0	0	0	0	0	0	tetradecanoic acid -> 14C-lipidbm
16C-lipidbm	0.0185158	0.0185119	0.0185158	0.0370424	0.0370239	0.0370424	0.0166484	0.0166297	0.0166484	0.0185267	0.0185119	0.0185267	hexadecanoic acid -> 16C-lipidbm
18C-lipidbm	0.000314905	0.00031484	0.000314905	0.000629996	0.00062968	0.000629996	0.000283146	0.000282828	0.000283146	0.000315091	0.00031484	0.000315091	octadecanoic acid -> 18C-lipidbm
(9Z)16C-lipidbm	0.0014085	0.0014082	0.0014085	0.00281782	0.00281641	0.00281782	0.00126645	0.00126502	0.00126645	0.00140932	0.0014082	0.00140932	(9Z)-hexadecanoic acid -> (9Z)16C-lipidbm
(9Z)18C-lipidbm	0.00285439	0.00285379	0.00285439	0.00571045	0.00570759	0.00571045	0.00256651	0.00256363	0.00256651	0.00285607	0.00285379	0.00285607	(9Z)-octadecanoic acid -> (9Z)18C-lipidbm
(9Z,12Z)18C-lipidbm	0.00319435	0.00319369	0.00319435	0.00639058	0.00638738	0.00639058	0.00287219	0.00286897	0.00287219	0.00319623	0.00319369	0.00319623	(9Z,12Z)-octadecanoic acid -> (9Z,12Z)18C-lipidbm
(9Z,12Z,15Z)18C-lipidbm	0.00160875	0.00160841	0.00160875	0.00321844	0.00321683	0.00321844	0.0014465	0.00144488	0.0014465	0.00160969	0.00160841	0.00160969	(9Z,12Z,15Z)-octadecanoic acid -> (9Z,12Z,15Z)18C-lipidbm
(6Z,9Z)18C-lipidbm	0	0	0	0	0	0	0	0	0	0	0	0	(6Z,9Z)-octadecanoic acid -> (6Z,9Z)18C-lipidbm
(6Z,9Z,12Z)18C-lipidbm	0.00450449	0.00450356	0.00450449	0.00901163	0.00900711	0.00901163	0.0040502	0.00404565	0.0040502	0.00450714	0.00450356	0.00450714	(6Z,9Z,12Z)-octadecanoic acid -> (6Z,9Z,12Z)18C-lipidbm
(6Z,9Z,12Z,15Z)18C-lipidbm	0.00129639	0.00129612	0.00129639	0.00259354	0.00259224	0.00259354	0.00116564	0.00116434	0.00116564	0.00129715	0.00129612	0.00129715	(6Z,9Z,12Z,15Z)-octadecanoic acid -> (6Z,9Z,12Z,15Z)18C-lipidbm
hemebm	0	0	0	0	0	0	0	0	0	0	0	0	heme a -> hemebm
PhCybibm	0	0	0	0	0	0	0	0	0	0	0	0	(3Z)-phycocyanobilin -> PhCybibm
Bilibm	0	0	0	0	0	0	0	0	0	0	0	0	bilirubin -> Bilibm
BacChlabm	0	0	0	0	0	0	0	0	0	0	0	0	Zn-Bacterio-chlorophyll a -> BacChlabm
BacChlsbm	0	0	0	0	0	0	0	0	0	0	0	0	bacterio-chlorophylls -> BacChlsbm
BacPheobm	0	0	0	0	0	0	0	0	0	0	0	0	bacterio-pheophytins -> BacPheobm
Chlabm	0.00244223	0.00244172	0.00244223	0.0048859	0.00488345	0.0048859	0.00219592	0.00219346	0.00219592	0.00244367	0.00244172	0.00244367	chlorophyll a -> Chlabm
Chlbbm	0	0	0	0	0	0	0	0	0	0	0	0	chlorophyll b -> Chlbbm
Pheobm	0	0	0	0	0	0	0	0	0	0	0	0	pheophytins -> Pheobm
CobIIbm	0	0	0	0	0	0	0	0	0	0	0	0	cob(II)yrinate a,c-diamide -> CobIIbm
B12bm	0	0	0	0	0	0	0	0	0	0	0	0	coenzyme B12 -> B12bm
Carotenebm	0.000734254	0.000734101	0.000734254	0.00146894	0.0014682	0.00146894	0.000660202	0.000659461	0.000660202	0.000734686	0.000734101	0.000734686	trans-lycopene -> Lycopbm
PepGlycbm	0	0	0	0	0	0	0	0	0	0	0	0	peptidoglycan -> PepGlycbm
Glycbm	0.00129857	0.0012983	0.00129857	0.00259791	0.00259661	0.00259791	0.00116761	0.0011663	0.00116761	0.00129934	0.0012983	0.00129934	a glycogen_n1 -> Glycbm
Squalbm	0	0	0	0	0	0	0	0	0	0	0	0	squalene -> Squalbm
aTphbm	0	0	0	0	0	0	0	0	0	0	0	0	alpha-tocopherol -> aTphbm
PLipLysbm	0	0	0	0	0	0	0	0	0	0	0	0	a protein-N-6-lipoyl-lysine -> PLipLysbm
Cxntbm	0	0	0	0	0	0	0	0	0	0	0	0	canthaxanthin -> Cxntbm
3hxcbm	0	0	0	0	0	0	0	0	0	0	0	0	3-hydroxyechinenone -> 3hxcbm
Adnxbm	0	0	0	0	0	0	0	0	0	0	0	0	adonixanthin -> Adnxbm
Astxbm	0	0	0	0	0	0	0	0	0	0	0	0	astaxanthin -> Astxbm
ATPbm	0	0	0	0	0	0	0	0	0	0	0	0	ATP -> ATPbm
ADPbm	0	0	0	0	0	0	0	0	0	0	0	0	ADP -> ADPbm
Biomass	0.0895186	0.0895	0.0895186	0.17909	0.179	0.17909	0.0804904	0.0804	0.0804904	0.0895713	0.0895	0.0895713	0.499149 Ala + 0.28742 Arg + 0.234232 Asp + 0.234232 Asn + 0.088988 Cys + 0.255712 Gln + 0.255712 Glu + 0.595297 Gly + 0.092056 His + 0.282306 Ile + 0.437778 Leu + 0.333448 Lys + 0.149336 Met + 0.180021 Phe + 0.214798 Pro + 0.209684 Ser + 0.246506 Thr + 0.055234 Trp + 0.133993 Tyr + 0.411184 Val + 0.024150597 dATPbm + 0.024150597 dTTPbm + 0.021729829 dGTPbm + 0.021729829 dCTPbm + 0.140389293 AMPb…
_Growth	0.0895186	0.0895	0.0895186	0.17909	0.179	0.17909	0.0804904	0.0804	0.0804904	0.0895713	0.0895	0.0895713	BM -> BM_out
TRANS-RXN59G-152	0	0	0	0.567	0.566431	0.567	0.567	0.566363	0.567	0.567	0.566549	0.567	beta-D-glucose_extrac + H+_extrac -> beta-D-glucose + H+
CO2out	0	0	0.000706844	0	0	0.00341342	0.344901	0.344036	0.348333	0	0	0.00270658	CO2 -> CO2_extrac
_lightII	0.8	0	0.8	0.8	0	0.8	0	0	0	0.8	0	0.8	photonII_extrac -> photonII
_lightI	0.8	0.428278	0.8	0.8	0.352557	0.8	0	0	0	0.448875	0.424279	0.8	photonI_extrac -> photonI
4.1.1.39	3.78359	3.7828	1000	4.1674	4.1636	1000	0	0	0	0.383812	0.3808	1000	D-ribulose-1,5-bisphosphate + CO2 + H2O -> 2 3-phosphoglycerate + 2 H+
CO2in	1.7	1.69929	1.7	1.7	1.69659	1.7	0	0	0	0	0	0	CO2_extrac <-> CO2
4.2.1.1b	-1.45034	-10	10	-1.20054	-10	10	-10	-10	10	-10	-10	10	CO2 + H2O <-> HCO3- + H+
_H2CO3transport	1.7	1.69929	1.7	1.7	1.69659	1.7	0	0	0	0	0	0	H2CO3_extrac <-> H2CO3
_H2CO3desprot	1.7	-9.7504	10.3069	1.7	-9.50079	10.6139	10.2245	-9.77577	10.2761	10.2498	-9.7504	10.3071	H2CO3 <-> HCO3-
NADHmain	0.5	0.5	1000	0.5	0.5	1000	0.5	0.5	1000	0.5	0.5	1000	NADH -> NAD+ + H+
NADPHmain	0.5	0.5	0.871722	0.5	0.5	0.947443	0.5	0.5	1.07563	0.5	0.5	0.875721	NADPH -> NADP+ + H+
Phosphate TRANS-RXN59G-90	0.0735858	0	1000	0.147215	0	1000	0.0661645	0	1000	0.0736291	0	1000	phosphate O4P_extrac + H+_extrac -> phosphate O4P + H+
Phosphate TRANS-RXN59G-100	0	0	1000	0	0	1000	0	0	1000	0	0	1000	phosphate O4P_extrac + ATP + H2O -> ADP + 2 phosphate O4P
Phosphate TRANS-RXN59G-108	0	0	1000	0	0	1000	0	0	1000	0	0	1000	phosphate O4P_extrac + ATP + H2O -> ADP + 2 phosphate O4P
_Phosphate_out	0	0	100	0	0	100	0	0	100	0	0	100	phosphate O4P -> phosphate O4P_extrac
H2O	-2.10514	-500	500	-8.74989	-500	500	-6.41813	-500	500	-5.67077	-500	500	H2O_extrac <-> H2O
PROTONS	19.3998	-92.1269	1000	28.3933	-83.7123	1000	15.5484	-105.638	1000	18.5601	-102.099	1000	H+_extrac <-> H+
urea TRANS-RXN59G-410	0	0	0	0	0	0	0	0	0	0	0	0	urea_extrac + ATP + H2O -> urea + ADP + phosphate O4P
sulfate TRANS-RXN59G-407	0.0159322	-104	0.0159322	0.0318737	-104	0.0318737	0.0143254	-104	0.0143254	0.0159415	-104	0.0159415	sulfate O4S_extracellular <-> sulfate O4s
sulfate TRANS-RXN59G-713	0	0	104.016	0	0	104.032	0	0	104.014	0	0	104.016	sulfate O4S_extracellular + ATP + H2O -> sulfate O4s + ADP + phosphate O4P
nitrate TRANS-RXN59G-237	0.00102679	0.000416144	0.0474918	0.00205418	0.000832287	0.0579836	0	0	0.0719538	0.00102739	0.000416144	0.0479918	nitrate NO3_extracellular + ATP + H2O -> nitrate NO3 + ADP + phosphate O4P
ammonia TRANS-RXN59G-0	0	0	0	0	0	0	0	0	0	0	0	0	NH4+_extrac + methylamine_extrac -> NH4+ + methylamine
ammonia TRANS-RXN59G-178	0.84342	-1000	1000	1.68734	-1000	1000	0.759282	-1000	1000	0.843916	-1000	1000	NH4+_extrac + H+_extrac <-> NH4+ + H+
_ammonia	-0.84342	-1000	1000	-1.68734	-1000	1000	-0.759282	-1000	1000	-0.843916	-1000	1000	ammonia H3N <-> NH4+
iron TRANS-RXN59G-711	0	0	0	0	0	0	0	0	0	0	0	0	Fe2+_extrac -> Fe2+
magnesium TRANS-RXN59G-340	0	0	1000	0	0	1000	0	0	1000	0	0	1000	Mg2+_extrac + ATP + H2O -> Mg2+ + ADP + phosphate O4P
magnesium TRANS-RXN59G-53	0.00244223	-1000	0.00244223	0.0048859	-1000	0.0048859	0.00219592	-1000	0.00219592	0.00244367	-1000	0.00244367	Mg2+_extrac <-> Mg2+
zinc TRANS-RXN59G-813	0	0	1000	0	0	1000	0	0	1000	0	0	1000	Zn2+_extrac + ATP + H2O -> Zn2+ + ADP + phosphate O4P
zinc TRANS-RXN59G-228	0	0	1000	0	0	1000	0	0	1000	0	0	1000	Zn2+ <-> Zn2+_extrac
cobalt TRANS-RXN59G-71	0	0	0	0	0	0	0	0	0	0	0	0	Co2+_extrac + ATP + H2O -> Co2+ + ADP + phosphate O4P
_COtransp	0	0	0	0	0	0	0	0	0	0	0	0	CO_extrac <-> CO
_H2O2transp	-0.0314598	-100	100	-0.062938	-100	100	-0.0282869	-100	100	-0.0314783	-100	100	H2O2_extrac <-> H2O2
_O2in	1.24484	0	1000	1.97226	0	1000	0.604911	0	1000	0.314406	0	1000	O2_extrac -> O2
_O2out	0	0	1000	0	0	1000	0	0	1000	0	0	1000	O2 -> O2_extrac
potassium 3.6.3.12	0	0	0	0	0	0	0	0	0	0	0	0	K+_extrac + ATP + H2O -> K+ + ADP + phosphate O4P
potassium TRANS-RXN59G-35	0	0	0	0	0	0	0	0	0	0	0	0	K+_extrac -> K+
chloride TRANS-RXN59G-171	0	0	0	0	0	0	0	0	0	0	0	0	chloride_extrac -> chloride
sodium TRANS-RXN59G-47	0	0	0	0	0	0	0	0	0	0	0	0	Na+_extrac + H+ -> Na+ + H+_extrac
calcium TRANS-RXN59G-708	0	0	0	0	0	0	0	0	0	0	0	0	Ca2+_extrac + H+ -> Ca2+ + H+_extrac
manganese _Mn transport	0	0	0	0	0	0	0	0	0	0	0	0	Mn2+_extrac + ATP + H2O -> Mn2+ + ADP + phosphate O4P
_H2	3.21214e-17	3.02695e-17	3.53422e-05	3.59446e-17	-2.98809e-17	0.000170671	-1.23108e-16	8.31217e-17	0.000201043	2.53312e-17	9.0671e-18	0.000135329	H2 -> H2_extrac
_an [acyl-carrier protein]	0.0673951	5.55112e-17	0.0673951	0.13483	1.11022e-16	0.13483	0.0605981	2.77556e-17	0.0605981	0.0674347	8.32667e-17	0.0674347	an [acyl-carrier protein]_extrac <-> an [acyl-carrier protein]
_a protein	0	0	0	0	0	0	0	0	0	0	0	0	Ala + Asp + Arg + Asn + Lys + Thr + Ser + Cys + Gly + Glu + Gln + Pro + Trp + Phe + Tyr + His + Val + Ile + Leu + Met <-> a protein
_a protein disulfide R1Protein2R2R3S2	0	0	0	0	0	0	0	0	0	0	0	0	a protein + 2 hydrogen sulfide H2s <-> a protein disulfide
_a protein dithiol H2R1Protein2R2R3S2	0.00587403	0.00587281	0.00601418	0.0117515	0.0117456	0.0124283	0.00528162	0.00527569	0.00591232	0.00587749	0.00587281	0.00641413	a protein disulfide <-> a protein dithiol + H2O
_RNAout	0	0	7.85383e-05	0	0	0.000379269	0	0	0.000477476	0	0	0.000300731	RNAn1 -> RNAn1_out
_DNAout	0	0	7.85383e-05	0	0	0.000379269	0	0	0.000477476	0	0	0.000300731	DNAn1 -> DNAn1_out
_glycout	0	0	9.81728e-06	0	0	4.74087e-05	0	0	5.61736e-05	0	0	3.75914e-05	a glycogen_n1 -> a glycogen_n1_out
_PPPi	0	0	1000	0	0	1000	0	0	1000	0	0	1000	2 PPPi + H2O -> 3 diphosphate
_glycolaldehyde	0	0	-3.85657e-18	0	0	9.66434e-18	0	0	-9.36528e-18	0	0	-1.52418e-17	glycolaldehyde -> glycolaldehyde_extrac
