# Supplementary material for: Reconstruction and analysis of genome-scale metabolic model of a photosynthetic bacterium
Source: BMC Syst Biol. 2010 Nov 17;4:156. doi: 10.1186/1752-0509-4-156 (PMC3009638; doi:10.1186/1752-0509-4-156)
Supplement: Additional file 6 — FBA and MOMA simulation values for biomass growth in Synechocystis sp. PCC6803, Escherichia coli and Saccharomyces cerevisiae genome-scale metabolic models. Excel file with the growth values under MOMA simulation for Synechocystis sp. PCC6803, Escherichia coli and Saccharomyces cerevisiae. Data for Synechocystis is original from present work, data for Escherichia coli has been obtained from metabolic model from reference 18 and data for Saccharomyces cerevisiae is from reference 30. [file 1752-0509-4-156-S6.XLS]

## Sheet: moma
	Synechocystis sp. PCC6803	MOMA	normalized	Saccharomyces cerevisiae	MOMA	normalized	Escherichia coli	MOMA	normalized
1	_3.6.3.14;	0	0	GLCxtI;	0	0	b0003	0	0
2	_OUT;	5.05877e-19	8.90075e-18	Growth;	2.07321e-18	7.31887e-18	b0004	0	0
3	_lightI;	2.90999e-16	5.12004e-15	YNK1_1;	1.1625e-16	4.10387e-16	b0025	0	0
4	5.3.1.24;	3.49094e-16	6.1422e-15	U110_;	3.33351e-16	1.1768e-15	b0029	0	0
5	2.4.2.18;	3.49239e-16	6.14476e-15	IPP1;	3.87025e-16	1.36628e-15	b0031	0	0
6	Valbm;	3.53656e-16	6.22247e-15	PSA1;	6.41333e-16	2.26404e-15	b0052	0	0
7	_Fd;	3.64326e-16	6.41021e-15	ILV5_1;	6.56953e-16	2.31918e-15	b0071	0	0
8	2.6.1.42a;	3.70401e-16	6.51709e-15	ILV3_1;	6.57362e-16	2.32063e-15	b0072	0	0
9	6.3.4.5a;	5.14654e-16	9.05518e-15	ILV2_2;	6.58171e-16	2.32348e-15	b0073	0	0
10	2.1.3.3;	5.40125e-16	9.50334e-15	GLN1;	6.63896e-16	2.34369e-15	b0074	0	0
11	2.6.1.11;	5.50116e-16	9.67913e-15	NH3xtI;	7.49565e-16	2.64612e-15	b0085	0	0
12	2.7.4.14b;	5.57549e-16	9.80991e-15	DPM1;	1.05126e-15	3.71117e-15	b0086	0	0
13	4.3.2.1;	5.75973e-16	1.01341e-14	ARG3;	1.24193e-15	4.38428e-15	b0087	0	0
14	1.1.1.267;	5.86753e-16	1.03237e-14	BMxtO;	1.4448e-15	5.10045e-15	b0088	0	0
15	RXN-7800;	6.01866e-16	1.05897e-14	SEC53;	1.60202e-15	5.65547e-15	b0090	0	0
16	4.2.1.33b;	6.43768e-16	1.13269e-14	RKI1;	1.77312e-15	6.25949e-15	b0091	0	0
17	5.4.99.5;	6.45651e-16	1.136e-14	U131_;	2.22204e-15	7.84428e-15	b0096	0	0
18	_2.2.1.6d;	6.49122e-16	1.14211e-14	BAT2_3;	2.2417e-15	7.91368e-15	b0103	0	0
19	5.3.1.6;	6.60142e-16	1.1615e-14	ARO1_5;	2.37823e-15	8.39566e-15	b0109	0	0
20	4.2.1.33a;	6.65443e-16	1.17083e-14	ARO1_4;	2.43245e-15	8.58707e-15	b0131	0	0
21	2.6.1.42b;	6.65606e-16	1.17111e-14	ARO1_3;	2.44916e-15	8.64606e-15	b0133	0	0
22	1.1.1.86b;	6.81379e-16	1.19887e-14	ARO2;	2.53814e-15	8.96018e-15	b0134	0	0
23	4.2.3.1a;	6.83574e-16	1.20273e-14	VGRO;	3.01936e-15	1.0659e-14	b0142	0	0
24	2.7.1.39;	6.83615e-16	1.2028e-14	LYS2_1;	3.52696e-15	1.24509e-14	b0154	0	0
25	3.5.1.1;	6.89502e-16	1.21316e-14	LEU2;	3.54996e-15	1.25321e-14	b0159	0	0
26	Metbm;	6.93263e-16	1.21978e-14	LEU4;	3.55048e-15	1.2534e-14	b0166	0	0
27	4.1.3.27;	7.0332e-16	1.23747e-14	U136_;	4.8139e-15	1.69941e-14	b0173	0	0
28	2.2.1.7;	7.14287e-16	1.25677e-14	CTP1_3;	5.00724e-15	1.76766e-14	b0174	0	0
29	Asnbm;	7.14658e-16	1.25742e-14	ARO7;	5.49514e-15	1.9399e-14	b0175	0	0
30	Glybm;	7.32773e-16	1.28929e-14	PMI40;	6.51833e-15	2.30111e-14	b0179	0	0
31	Cysbm;	7.34954e-16	1.29313e-14	AAT2_1;	6.53275e-15	2.3062e-14	b0181	0	0
32	2.7.2.3;	7.42347e-16	1.30614e-14	U66_;	7.69861e-15	2.71777e-14	b0182	0	0
33	_4.3.1.19b;	7.45201e-16	1.31116e-14	PRO3_1;	8.1147e-15	2.86466e-14	b0185	0	0
34	Ilebm;	7.49974e-16	1.31956e-14	PIxtO;	8.33387e-15	2.94203e-14	b0369	0	0
35	4.6.1.12;	7.5512e-16	1.32861e-14	HIS2;	1.03503e-14	3.65388e-14	b0386	0	0
36	Thrbm;	7.90392e-16	1.39067e-14	U51_;	1.07071e-14	3.77983e-14	b0414	0	0
37	1.3.1.12;	7.96845e-16	1.40202e-14	U47_;	1.16968e-14	4.12922e-14	b0415	0	0
38	PLipLysbm;	7.99401e-16	1.40652e-14	ARG8;	1.20818e-14	4.26513e-14	b0417	0	0
39	Lysbm;	8.02267e-16	1.41156e-14	FAS1_2;	1.20953e-14	4.2699e-14	b0420	0	0
40	4.2.1.9b;	8.06253e-16	1.41858e-14	HOM2;	1.23293e-14	4.35251e-14	b0421	0	0
41	_2.2.1.6e;	8.06651e-16	1.41928e-14	HOM3;	1.27194e-14	4.49022e-14	b0423	0	0
42	4.3.1.19a;	8.06666e-16	1.4193e-14	ECM40_2;	1.46828e-14	5.18334e-14	b0475	0	0
43	2.5.1.19;	8.37668e-16	1.47385e-14	HIS4_3;	1.47497e-14	5.20696e-14	b0522	0	0
44	1.1.1.25;	8.38881e-16	1.47599e-14	U91_;	1.49424e-14	5.27499e-14	b0523	0	0
45	BMall;	8.93052e-16	1.5713e-14	GUA1;	1.57162e-14	5.54815e-14	b0524	0	0
46	Probm;	9.01657e-16	1.58644e-14	ADE57_2;	1.58926e-14	5.61043e-14	b0639	0	0
47	Serbm;	9.10211e-16	1.60149e-14	ARG5_2;	1.67684e-14	5.9196e-14	b0720	0	0
48	2.3.1.30;	9.57094e-16	1.68398e-14	ARO9_1;	1.72881e-14	6.10307e-14	b0750	0	0
49	4.1.1.20;	9.86841e-16	1.73632e-14	ARG5_1;	1.73323e-14	6.11867e-14	b0907	0	0
50	Leubm;	9.9872e-16	1.75722e-14	LYS9;	1.78479e-14	6.30069e-14	b0908	0	0
51	Tyrbm;	1.00677e-15	1.77138e-14	LYS1;	1.78522e-14	6.30221e-14	b0914	0	0
52	2.6.1.9a;	1.01316e-15	1.78262e-14	HIS3;	1.82558e-14	6.44469e-14	b0915	0	0
53	2.7.7.60;	1.02574e-15	1.80476e-14	HIS4_1;	1.8258e-14	6.44546e-14	b0918	0	0
54	·3.1.3.15;	1.03238e-15	1.81644e-14	HIS5;	1.826e-14	6.44617e-14	b0928	0	0
55	2.7.7.53b;	1.05003e-15	1.8475e-14	HIS7;	1.826e-14	6.44617e-14	b0945	0	0
56	4.2.1.52;	1.07116e-15	1.88467e-14	HIS1;	1.82643e-14	6.44769e-14	b0954	0	0
57	1.1.1.42;	1.08413e-15	1.90749e-14	HIS6;	1.82681e-14	6.44903e-14	b1062	0	0
58	Glubm;	1.10525e-15	1.94465e-14	ILV1;	1.85735e-14	6.55684e-14	b1092	0	0
59	2.2.1.1b;	1.12357e-15	1.97689e-14	ORT1;	1.85799e-14	6.5591e-14	b1093	0	0
60	Argbm;	1.13025e-15	1.98864e-14	HIS4_2;	1.85876e-14	6.56182e-14	b1094	0	0
61	2.7.7.4;	1.13355e-15	1.99445e-14	ADE6;	1.86862e-14	6.59663e-14	b1096	0	0
62	2.7.1.148;	1.14099e-15	2.00754e-14	ILV2_1;	1.87485e-14	6.61862e-14	b1098	0	0
63	2.4.2.-a;	1.17548e-15	2.06822e-14	ILV5_2;	1.87604e-14	6.62282e-14	b1131	0	0
64	1.1.1.23a;	1.18416e-15	2.08349e-14	ARO1_1;	1.87992e-14	6.63652e-14	b1136	0	0
65	3.5.4.19;	1.18578e-15	2.08634e-14	ARO1_2;	1.88033e-14	6.63797e-14	b1208	0	0
66	4.1.1.39;	1.22313e-15	2.15206e-14	ILV3_2;	1.89092e-14	6.67535e-14	b1210	0	0
67	5.3.1.16;	1.22914e-15	2.16263e-14	FAS1_1;	2.22018e-14	7.83771e-14	b1215	0	0
68	2.7.1.71;	1.23968e-15	2.18118e-14	TRP4;	2.59704e-14	9.16811e-14	b1260	0	0
69	4.2.3.4;	1.24293e-15	2.1869e-14	ADE57_1;	2.83159e-14	9.99612e-14	b1261	0	0
70	1.17.1.2a;	1.26425e-15	2.22441e-14	ADE4;	3.11969e-14	1.10132e-13	b1262	0	0
71	1.1.1.23b;	1.26771e-15	2.2305e-14	ADE8;	3.14453e-14	1.11009e-13	b1263	0	0
72	1.2.1.38;	1.27694e-15	2.24674e-14	U137_;	3.38343e-14	1.19442e-13	b1264	0	0
73	2.7.6.1;	1.29948e-15	2.2864e-14	TRP1;	3.40658e-14	1.2026e-13	b1277	0	0
74	3.6.1.31;	1.30338e-15	2.29326e-14	TRP5;	3.41029e-14	1.20391e-13	b1281	0	0
75	4.2.1.19;	1.30695e-15	2.29954e-14	U128_;	3.41372e-14	1.20512e-13	b1288	0	0
76	2.5.1.54;	1.34078e-15	2.35906e-14	BAT2_1;	3.43363e-14	1.21214e-13	b1415	0	0
77	4.2.1.10;	1.34283e-15	2.36267e-14	TRP3_2;	3.45095e-14	1.21826e-13	b1662	0	0
78	Alabm;	1.3651e-15	2.40185e-14	U112_;	4.33495e-14	1.53033e-13	b1693	0	0
79	Glnbm;	1.36759e-15	2.40623e-14	ARG4;	4.66097e-14	1.64542e-13	b1740	0	0
80	4.2.3.5;	1.37066e-15	2.41164e-14	ARG1;	4.67221e-14	1.64939e-13	b1812	0	0
81	Hisbm;	1.37856e-15	2.42553e-14	SLFxtI;	4.74223e-14	1.67411e-13	b2019	0	0
82	2.4.2.17;	1.49959e-15	2.63848e-14	PHA2;	5.16521e-14	1.82343e-13	b2020	0	0
83	4.2.1.51;	1.50146e-15	2.64177e-14	BAT2_2;	5.51489e-14	1.94687e-13	b2021	0	0
84	_2.5.1.29b;	1.5106e-15	2.65786e-14	PHO84;	5.75047e-14	2.03004e-13	b2022	0	0
85	2.6.1.9b;	1.54354e-15	2.71581e-14	ACC1;	5.80322e-14	2.04866e-13	b2023	0	0
86	1.8.7.1;	1.60865e-15	2.83037e-14	TPS2;	8.52947e-14	3.01108e-13	b2024	0	0
87	2.6.1.83;	1.67027e-15	2.93879e-14	U18_;	9.73596e-14	3.437e-13	b2025	0	0
88	1.2.1.11;	1.71556e-15	3.01848e-14	CDS1_2;	1.14306e-13	4.03525e-13	b2026	0	0
89	2.7.2.4;	1.72618e-15	3.03716e-14	SAH1;	1.22306e-13	4.31766e-13	b2103	0	0
90	1.17.7.1;	1.72625e-15	3.03728e-14	ADE12;	1.24795e-13	4.40553e-13	b2153	0	0
91	5.1.3.1;	1.73074e-15	3.04518e-14	ADE13_2;	1.27398e-13	4.49742e-13	b2312	0	0
92	Aspbm;	1.73302e-15	3.0492e-14	CHO1_1;	1.31534e-13	4.64343e-13	b2315	0	0
93	Phebm;	1.76033e-15	3.09725e-14	MET16;	1.51586e-13	5.35131e-13	b2316	0	0
94	2.2.1.1a;	1.77051e-15	3.11516e-14	MET14;	1.74249e-13	6.15136e-13	b2320	0	0
95	_2.6.1.1d;	1.77263e-15	3.11889e-14	TRR1;	2.11319e-13	7.46001e-13	b2323	0	0
96	5.1.1.7;	1.77816e-15	3.12862e-14	ACB1/ACC1/FAS1/FAS2/_5;	2.1816e-13	7.70151e-13	b2329	0	0
97	2.3.1.12;	1.78533e-15	3.14123e-14	URA4;	2.30687e-13	8.14374e-13	b2400	0	0
98	_glycsyn;	1.82594e-15	3.21269e-14	ACB1/ACC1/FAS1/FAS2/_3;	2.54267e-13	8.97617e-13	b2472	0	0
99	_2.5.1.21a;	1.83856e-15	3.23489e-14	PSD2;	3.38446e-13	1.19479e-12	b2476	0	0
100	_a protein;	1.85166e-15	3.25794e-14	MET2;	3.41518e-13	1.20563e-12	b2478	0	0
101	2.7.2.8;	1.87165e-15	3.29311e-14	ADE13_1;	3.6085e-13	1.27388e-12	b2499	0	0
102	1.2.4.1;	1.90891e-15	3.35867e-14	ADE2;	3.61953e-13	1.27777e-12	b2507	0	0
103	2.1.2.1;	1.91738e-15	3.37357e-14	URA3;	3.78953e-13	1.33778e-12	b2515	0	0
104	_2.5.1.21b;	1.94495e-15	3.42208e-14	ADE1;	3.8423e-13	1.35641e-12	b2530	0	0
105	1.8.1.4a;	1.99545e-15	3.51093e-14	URA2_1;	3.87156e-13	1.36674e-12	b2557	0	0
106	1.5.1.5;	2.0053e-15	3.52827e-14	U19_;	4.27193e-13	1.50808e-12	b2564	0	0
107	Trpbm;	2.00536e-15	3.52837e-14	ERG8;	4.56275e-13	1.61075e-12	b2574	0	0
108	4.1.1.48;	2.00938e-15	3.53544e-14	MVD1;	4.56447e-13	1.61136e-12	b2585	0	0
109	Squalbm;	2.01021e-15	3.5369e-14	DPP1;	4.99701e-13	1.76405e-12	b2599	0	0
110	2.1.1.13;	2.04418e-15	3.59667e-14	OPI3_2;	5.0389e-13	1.77884e-12	b2600	0	0
111	·2.5.1.48;	2.09805e-15	3.69146e-14	ACB1/ACC1/FAS1/FAS2/_7;	5.50368e-13	1.94292e-12	b2615	0	0
112	5.3.3.2;	2.12002e-15	3.73011e-14	ACB1/ACC1/FAS1/FAS2/_6;	5.60231e-13	1.97773e-12	b2687	0	0
113	·2.3.1.31;	2.18359e-15	3.84196e-14	U69_;	5.61886e-13	1.98358e-12	b2746	0	0
114	_a protein dithiol H2R1Protein2R2R3S2;	2.32658e-15	4.09355e-14	HMGS;	5.62844e-13	1.98696e-12	b2747	0	0
115	_2.7.7.53a;	2.41497e-15	4.24907e-14	ERG10_1;	5.62848e-13	1.98697e-12	b2750	0	0
116	Glycbm;	2.5002e-15	4.39903e-14	OPI3_1;	5.76675e-13	2.03579e-12	b2751	0	0
117	1.1.1.85;	2.5254e-15	4.44337e-14	CHO2;	5.83356e-13	2.05937e-12	b2752	0	0
118	2.6.1.42c;	2.52557e-15	4.44366e-14	GUK1_2;	5.95945e-13	2.10381e-12	b2762	0	0
119	2.3.3.13;	2.52565e-15	4.44381e-14	ACB1/ACC1/FAS1/FAS2/_8;	5.99914e-13	2.11782e-12	b2763	0	0
120	1.4.1.1;	2.52608e-15	4.44456e-14	ACB1/ACC1/FAS1/FAS2/_9;	6.04974e-13	2.13569e-12	b2764	0	0
121	2.5.1.47;	2.63166e-15	4.63033e-14	PIS1;	7.01714e-13	2.4772e-12	b2780	0	0
122	5.3.1.1;	2.70331e-15	4.75639e-14	ERG7;	9.47591e-13	3.3452e-12	b2818	0	0
123	2.1.2.3;	2.94835e-15	5.18753e-14	ACB1/ACC1/FAS1/FAS2/_2;	9.80671e-13	3.46198e-12	b2827	0	0
124	3.5.4.10;	2.96767e-15	5.22153e-14	IDI1;	1.00638e-12	3.55274e-12	b2838	0	0
125	4.2.1.3a;	3.08492e-15	5.42782e-14	CYS3;	1.06495e-12	3.7595e-12	b2927	0	0
126	4.2.1.3b;	3.08497e-15	5.42791e-14	YNK1_2;	1.24611e-12	4.39903e-12	b2942	0	0
127	2.3.3.1;	3.21139e-15	5.65034e-14	ERG9;	1.25106e-12	4.41651e-12	b3018	0	0
128	_a-glucansyn;	3.29539e-15	5.79814e-14	ERG1;	1.2672e-12	4.47349e-12	b3040	0	0
129	2.7.1.19;	4.06146e-15	7.14602e-14	INO1;	1.32443e-12	4.67552e-12	b3041	0	0
130	_2.5.1.29c;	5.20046e-15	9.15005e-14	INM1;	1.34369e-12	4.74351e-12	b3058	0	0
131	2.7.7.27;	6.73678e-15	1.18532e-13	CYS4;	1.34744e-12	4.75675e-12	b3172	0	0
132	_1.8.1.4c;	6.84385e-15	1.20415e-13	ERG20_2;	1.575e-12	5.56009e-12	b3176	0	0
133	_2.1.2.10a;	6.84603e-15	1.20454e-13	ERG20_1;	1.57608e-12	5.5639e-12	b3177	0	0
134	_1.4.4.2;	6.84767e-15	1.20483e-13	OxobutxtO;	1.77046e-12	6.2501e-12	b3187	0	0
135	aTphbm;	9.14176e-15	1.60847e-13	ACB1/ACC1/FAS1/FAS2/_1;	1.8044e-12	6.36992e-12	b3189	0	0
136	1.13.11.27;	1.04699e-14	1.84215e-13	U227_;	1.96312e-12	6.93023e-12	b3196	0	0
137	_HPT;	1.04757e-14	1.84317e-13	O2xtI;	2.43921e-12	8.61093e-12	b3198	0	0
138	_6.4.1.2;	1.74743e-14	3.07455e-13	CDC21;	5.88138e-12	2.07625e-11	b3255	0	0
139	5.4.2.2;	2.16776e-14	3.81411e-13	U228_;	6.14082e-12	2.16784e-11	b3256	0	0
140	2.3.1.39;	2.19294e-14	3.85841e-13	CO2xtO;	1.86391e-11	6.58e-11	b3359	0	0
141	3.1.3.5a;	3.15203e-14	5.5459e-13	PGK1;	3.04954e-11	1.07655e-10	b3360	0	0
142	·3.1.2.14a;	3.55911e-14	6.26215e-13	YIL145C;	8.33385e-11	2.94203e-10	b3368	0	0
143	4.2.1.-a;	3.63129e-14	6.38915e-13	PPT2;	8.43312e-11	2.97707e-10	b3389	0	0
144	1.3.1.9b;	3.63167e-14	6.38981e-13	ECM31;	9.4851e-11	3.34844e-10	b3433	0	0
145	1.3.1.9a;	3.63178e-14	6.39001e-13	U98_;	1.13201e-10	3.99624e-10	b3607	0	0
146	4.2.1.-b;	3.63181e-14	6.39006e-13	YDR531W;	1.24792e-10	4.40542e-10	b3608	0	0
147	1.1.1.100b;	3.63202e-14	6.39043e-13	U92_;	1.40191e-10	4.94904e-10	b3633	0	0
148	1.1.1.100a;	3.63213e-14	6.39062e-13	U93_;	1.69981e-10	6.00069e-10	b3634	0	0
149	tRNA 6.1.1.17;	3.92117e-14	6.89918e-13	U94_;	3.81927e-10	1.34828e-09	b3639	0	0
150	_1.3.1.2;	3.98528e-14	7.01198e-13	U96_;	4.80208e-10	1.69524e-09	b3642	0	0
151	tRNA 1.2.1.70;	3.99435e-14	7.02794e-13	COX1;	4.80889e-10	1.69764e-09	b3648	0	0
152	5.4.3.8;	4.11166e-14	7.23434e-13	U109_;	5.72018e-10	2.01935e-09	b3729	0	0
153	PepGlycbm;	4.1849e-14	7.36321e-13	SDH3_2;	6.45482e-10	2.27869e-09	b3730	0	0
154	2.5.1.7;	4.25485e-14	7.48628e-13	SDH3_1;	1.7167e-09	6.06032e-09	b3731	0	0
155	_1.1.1.158;	4.25891e-14	7.49342e-13	PAN5;	2.13477e-09	7.53619e-09	b3732	0	0
156	6.3.2.8;	4.29644e-14	7.55946e-13	ATP1;	2.60712e-09	9.20369e-09	b3733	0	0
157	_6.3.1.2b;	4.29808e-14	7.56234e-13	RIP1;	9.7456e-09	3.4404e-08	b3734	0	0
158	6.3.2.9;	4.29812e-14	7.56241e-13	FBA1;	0.0030005	0.0105924	b3735	0	0
159	tRNA 6.1.1.14;	4.29833e-14	7.56278e-13	TPI1;	0.0788434	0.278334	b3736	0	0
160	2.7.8.13a;	4.29945e-14	7.56475e-13	U133_;	0.141441	0.499317	b3737	0	0
161	2.4.1.227a;	4.29945e-14	7.56475e-13	PDA1;	0.154266	0.544592	b3738	0	0
162	6.3.2.10a;	4.3016e-14	7.56854e-13	AAC1;	0.161224	0.569155	b3770	0	0
163	6.3.2.13;	4.30179e-14	7.56887e-13	KGD1;	0.164722	0.581504	b3771	0	0
164	3.6.1.27;	4.30529e-14	7.57503e-13	LSC2;	0.164723	0.581507	b3774	0	0
165	4.2.1.24;	4.3499e-14	7.65352e-13	NDI1;	0.201307	0.710657	b3804	0	0
166	dGTP;	5.11516e-14	8.99997e-13	CDC19;	0.220089	0.776961	b3805	0	0
167	dCTP;	5.11516e-14	8.99997e-13	IDH1;	0.224047	0.790934	b3809	0	0
168	8C-lipidbm;	5.39393e-14	9.49046e-13	MDH1;	0.226806	0.800674	b3850	0	0
169	5.4.2.10;	5.49509e-14	9.66845e-13	FUM1_1;	0.232516	0.820831	b3939	0	0
170	2.3.1.157;	5.49972e-14	9.67659e-13	TDH3;	0.248959	0.878878	b3941	0	0
171	_peptidoglycan_syna;	5.58584e-14	9.82812e-13	NDH1;	0.249953	0.882387	b3957	0	0
172	2.5.1.61;	5.92116e-14	1.04181e-12	RPE1;	0.251005	0.886101	b3958	0	0
173	2.3.1.179i;	6.11187e-14	1.07537e-12	GPM1_2;	0.251096	0.886422	b3959	0	0
174	14C-lipidbm;	6.50851e-14	1.14515e-12	ZWF1;	0.252864	0.892664	b3960	0	0
175	2.7.1.156;	6.53787e-14	1.15032e-12	PGI1_1;	0.25593	0.903487	b3967	0	0
176	·3.1.2.14b;	6.53802e-14	1.15034e-12	ACO1;	0.260394	0.919246	b3972	0	0
177	2.7.7.62;	6.53837e-14	1.15041e-12	LYS20_2;	0.261428	0.922897	b3974	0	0
178	6.3.1.10a;	6.53839e-14	1.15041e-12	U49_;	0.261428	0.922897	b3990	0	0
179	10C-lipidbm;	6.53895e-14	1.15051e-12	U50_;	0.261428	0.922897	b3991	0	0
180	6.3.5.10;	6.53969e-14	1.15064e-12	U129_;	0.261428	0.922897	b3992	0	0
181	·3.1.2.14d;	6.54014e-14	1.15072e-12	LYS4;	0.261429	0.9229	b3993	0	0
182	2.5.1.17a;	6.54028e-14	1.15074e-12	LYS12;	0.261429	0.9229	b3994	0	0
183	B12bm;	6.54055e-14	1.15079e-12	GLK1_1;	0.263079	0.928725	b3997	0	0
184	2.7.8.26;	6.54059e-14	1.1508e-12	YDR111C;	0.265147	0.936025	b4005	0	0
185	·3.1.2.14e;	6.5407e-14	1.15082e-12	GDH1;	0.266458	0.940654	b4006	0	0
186	4.1.1.81;	6.54096e-14	1.15086e-12	ENO1;	0.266603	0.941165	b4013	0	0
187	16C-lipidbm;	6.54156e-14	1.15097e-12	MEP1;	0.267876	0.945659	b4039	0	0
188	·3.1.2.14g;	6.55946e-14	1.15412e-12	SER1_1;	0.267957	0.945945	b4040	0	0
189	2.3.1.41a;	6.65216e-14	1.17043e-12	SER2;	0.267957	0.945945	b4041	0	0
190	4.2.1.-c;	6.71248e-14	1.18104e-12	CTP1_1;	0.26821	0.946839	b4160	0	0
191	1.3.1.9c;	6.71585e-14	1.18163e-12	PFK2;	0.268306	0.947177	b4177	0	0
192	4.2.1.75;	6.71786e-14	1.18199e-12	CIT1;	0.268408	0.947537	b4244	0	0
193	1.1.1.100c;	6.71952e-14	1.18228e-12	ADE3_3;	0.272884	0.963339	b4245	0	0
194	2.7.4.14a;	7.14933e-14	1.2579e-12	YFL030W;	0.273717	0.966279	b4407	0	0
195	2.7.7.23;	7.53096e-14	1.32505e-12	GLY1;	0.276186	0.974995	s0001	0	0
196	2.6.1.16;	7.57229e-14	1.33232e-12	MET22;	0.277534	0.979754	b1779	0.103	0.139756
197	5.1.1.1;	7.57367e-14	1.33256e-12	IDP1_1;	0.277556	0.979832	b2926	0.103	0.139756
198	·2.3.2.10a;	7.71216e-14	1.35693e-12	IDP1_2;	0.277556	0.979832	b2779	0.325	0.440977
199	·3.1.2.14c;	8.17587e-14	1.43852e-12	PGM1_2;	0.279234	0.985756	b2276	0.373	0.506106
200	2.1.1.11;	8.41426e-14	1.48046e-12	GND1;	0.279341	0.986133	b2277	0.373	0.506106
201	1.1.1.100f;	9.79263e-14	1.72298e-12	CAR2;	0.279411	0.98638	b2278	0.373	0.506106
202	12C-lipidbm;	1.03395e-13	1.8192e-12	PYC2;	0.279807	0.987778	b2279	0.373	0.506106
203	4.99.1.1;	1.04889e-13	1.84549e-12	U117_;	0.280137	0.988943	b2280	0.373	0.506106
204	3.3.1.1;	1.11551e-13	1.96271e-12	ADK1_1;	0.280169	0.989056	b2281	0.373	0.506106
205	·1.16.8.1;	1.11563e-13	1.96292e-12	MDH3;	0.280174	0.989074	b2282	0.373	0.506106
206	_CrtP1;	1.24332e-13	2.18758e-12	U114_;	0.280264	0.989392	b2283	0.373	0.506106
207	Astxbm;	1.25792e-13	2.21327e-12	FUM1_2;	0.280292	0.989491	b2284	0.373	0.506106
208	2.7.4.3b;	1.26121e-13	2.21906e-12	MIR1;	0.280388	0.989829	b2285	0.373	0.506106
209	3.1.3.5b;	1.26235e-13	2.22107e-12	YHL012W;	0.280594	0.990557	b2286	0.373	0.506106
210	·1.3.3.4;	1.27552e-13	2.24424e-12	HXT9_1;	0.280637	0.990708	b2287	0.373	0.506106
211	_CrtP2;	1.30887e-13	2.30292e-12	ALD6;	0.280899	0.991633	b2288	0.373	0.506106
212	2.5.1.6;	1.31615e-13	2.31573e-12	OAC1;	0.280904	0.991651	b3919	0.458	0.621438
213	1.2.1.3c;	1.3325e-13	2.34449e-12	YNK1_8;	0.281014	0.992039	b0429	0.46	0.624152
214	_1.3.1.54;	1.3325e-13	2.34449e-12	U134_;	0.281116	0.992399	b0430	0.46	0.624152
215	2.1.1.131a;	1.33255e-13	2.34458e-12	ADE3_1;	0.281216	0.992752	b0431	0.46	0.624152
216	2.1.1.133a;	1.3326e-13	2.34467e-12	SOL1;	0.281868	0.995054	b0432	0.46	0.624152
217	4.99.1.3;	1.33265e-13	2.34476e-12	TKL2_2;	0.282017	0.99558	b0116	0.619	0.839891
218	RXN-8763;	1.3327e-13	2.34485e-12	IDP2_1;	0.282031	0.99563	b0721	0.622	0.843962
219	2.1.1.151;	1.33271e-13	2.34486e-12	IDP2_2;	0.282032	0.995633	b0722	0.622	0.843962
220	_6.3.1.-;	1.33476e-13	2.34847e-12	DIC1_3;	0.282073	0.995778	b0723	0.622	0.843962
221	RXN-8768;	1.33491e-13	2.34873e-12	PDC6;	0.28213	0.995979	b0724	0.622	0.843962
222	18C-lipidbm;	1.48181e-13	2.6072e-12	FKS3;	0.282326	0.996671	b1761	0.63	0.854817
223	1.1.1.100d;	1.69114e-13	2.97551e-12	ICL1;	0.282333	0.996696	b2913	0.653	0.886024
224	iron TRANS-RXN59G-711;	1.74135e-13	3.06385e-12	SHM1;	0.28244	0.997073	b4388	0.653	0.886024
225	4.1.1.37a;	1.78276e-13	3.13671e-12	U116_;	0.28244	0.997073	b4025	0.659	0.894166
226	4.2.1.-d;	1.80322e-13	3.17271e-12	SER3;	0.282485	0.997232	b0726	0.673	0.913161
227	2.7.1.40b;	1.81917e-13	3.20077e-12	TKL2_1;	0.282492	0.997257	b0727	0.673	0.913161
228	1.1.1.100g;	1.8523e-13	3.25907e-12	TAL1;	0.282492	0.997257	b0767	0.676	0.917232
229	4.2.1.-g;	1.8523e-13	3.25907e-12	U115_;	0.282673	0.997896	b1852	0.676	0.917232
230	1.3.1.9g;	1.85231e-13	3.25908e-12	PYRD;	0.282745	0.99815	b0728	0.679	0.921303
231	1.1.1.100e;	1.97049e-13	3.46702e-12	TYR1;	0.282785	0.998291	b0729	0.679	0.921303
232	dATP;	1.97099e-13	3.4679e-12	ACS2;	0.282858	0.998549	b2551	0.68	0.922659
233	_CrtRd;	1.97564e-13	3.47608e-12	PMP1;	0.282898	0.99869	b0114	0.682	0.925373
234	·2.7.1.1;	2.02765e-13	3.56759e-12	GSY1;	0.282908	0.998726	b0115	0.682	0.925373
235	Chlbbm;	2.03157e-13	3.57449e-12	APA1_3;	0.282925	0.998786	b3236	0.685	0.929444
236	Pheobm;	2.03163e-13	3.57459e-12	HOM6_1;	0.283024	0.999135	b0529	0.688	0.933514
237	3hxcbm;	2.04857e-13	3.6044e-12	PMT2;	0.283109	0.999435	b2501	0.698	0.947083
238	Cxntbm;	2.04972e-13	3.60642e-12	ARO4;	0.283132	0.999516	b2029	0.701	0.951153
239	1.3.1.9d;	2.06666e-13	3.63623e-12	CPA2;	0.283141	0.999548	b2415	0.704	0.955224
240	_CrtRe;	2.16796e-13	3.81446e-12	URA6_2;	0.283148	0.999573	b2416	0.704	0.955224
241	2.7.7.7d;	2.22737e-13	3.91899e-12	URA6_3;	0.28315	0.99958	b3956	0.722	0.979647
242	_CrtOa;	2.53258e-13	4.456e-12	URA5;	0.283151	0.999583	b0910	0.73	0.990502
243	·CrtLa;	2.53563e-13	4.46136e-12	THI80_2;	0.283153	0.99959	b2500	0.731	0.991859
244	·CrtLb;	2.53567e-13	4.46144e-12	LCB4_1;	0.283155	0.999598	b1091	0.732	0.993216
245	dTTP;	2.53705e-13	4.46386e-12	YSR3;	0.283155	0.999598	b0242	0.734	0.995929
246	6.6.1.1;	2.6083e-13	4.58923e-12	LCB3;	0.283156	0.999601	b0243	0.734	0.995929
247	4.2.1.-e;	2.68652e-13	4.72685e-12	URA8_2;	0.283156	0.999601	b2508	0.734	0.995929
248	1.3.1.9e;	2.68652e-13	4.72685e-12	AAH1_2;	0.283157	0.999605	b3744	0.734	0.995929
249	4.2.1.-f;	2.7931e-13	4.91438e-12	TPS1;	0.283158	0.999608	b2903	0.735	0.997286
250	1.3.1.9f;	2.79321e-13	4.91457e-12	NTH2;	0.283158	0.999608	b2904	0.735	0.997286
251	_COtransp;	2.8166e-13	4.95572e-12	NTH1;	0.283158	0.999608	b2905	0.735	0.997286
252	1.14.13.81a;	2.89274e-13	5.08969e-12	YJR105W;	0.283158	0.999608	b0171	0.736	0.998643
253	1.14.13.81b;	2.90488e-13	5.11105e-12	TRP2_1;	0.283158	0.999608	b3708	0.736	0.998643
254	1.14.13.81c;	2.90504e-13	5.11133e-12	U33_;	0.283159	0.999612	b4208	0.736	0.998643
255	BacPheobm;	3.40554e-13	5.99195e-12	DIC1_2;	0.283159	0.999612	b0002	0.737	1
256	BacChlsbm;	3.40586e-13	5.99251e-12	TSL1;	0.28316	0.999615	b0007	0.737	1
257	·1.13.11.8;	3.4828e-13	6.12788e-12	AUS1_1;	0.28316	0.999615	b0008	0.737	1
258	_COX15;	3.72153e-13	6.54792e-12	UTR1_1;	0.283161	0.999619	b0019	0.737	1
259	Chlabm;	3.89453e-13	6.85231e-12	YEL041W_1;	0.283161	0.999619	b0026	0.737	1
260	2.5.1.-;	3.89765e-13	6.8578e-12	POS5_1;	0.283161	0.999619	b0030	0.737	1
261	_Pheo;	3.89861e-13	6.85949e-12	HNM1;	0.283161	0.999619	b0032	0.737	1
262	_Chlb;	3.90094e-13	6.86359e-12	ATH1;	0.283162	0.999622	b0033	0.737	1
263	_BacPheo;	4.33251e-13	7.62292e-12	ADE3_2;	0.283163	0.999626	b0036	0.737	1
264	_BacChl;	4.33844e-13	7.63335e-12	ARGxtO;	0.283163	0.999626	b0037	0.737	1
265	CobIIbm;	4.64373e-13	8.1705e-12	UTR1_2;	0.283164	0.999629	b0038	0.737	1
266	hemebm;	4.79033e-13	8.42844e-12	HXT1_3;	0.283164	0.999629	b0040	0.737	1
267	Bilibm;	4.7933e-13	8.43367e-12	HXT10_4;	0.283164	0.999629	b0047	0.737	1
268	_CrtRf;	4.82825e-13	8.49516e-12	HXT11_5;	0.283164	0.999629	b0048	0.737	1
269	RXN-8626;	5.0195e-13	8.83166e-12	HXT13_3;	0.283164	0.999629	b0049	0.737	1
270	·2.4.2.21;	5.02009e-13	8.8327e-12	HXT15_3;	0.283164	0.999629	b0061	0.737	1
271	·2.4.2.1;	5.02021e-13	8.83291e-12	HXT16_3;	0.283164	0.999629	b0062	0.737	1
272	2.4.2.7a;	5.02107e-13	8.83442e-12	HXT17_3;	0.283164	0.999629	b0063	0.737	1
273	·3.1.3.73;	5.02171e-13	8.83555e-12	HXT2_3;	0.283164	0.999629	b0066	0.737	1
274	2.4.2.-b;	5.02228e-13	8.83655e-12	HXT3_3;	0.283164	0.999629	b0067	0.737	1
275	PhCybibm;	5.23423e-13	9.20947e-12	HXT4_4;	0.283164	0.999629	b0068	0.737	1
276	_CrtOb;	5.5967e-13	9.84723e-12	HXT5_3;	0.283164	0.999629	b0070	0.737	1
277	_CrtRc;	5.59936e-13	9.85191e-12	HXT6_3;	0.283164	0.999629	b0077	0.737	1
278	Adnxbm;	6.46184e-13	1.13694e-11	HXT7_3;	0.283164	0.999629	b0078	0.737	1
279	RXN-8766;	7.15869e-13	1.25955e-11	HXT8_3;	0.283164	0.999629	b0084	0.737	1
280	2.1.1.107b;	7.1608e-13	1.25992e-11	HXT9_4;	0.283164	0.999629	b0092	0.737	1
281	2.7.4.8a;	7.16799e-13	1.26119e-11	URA10;	0.283165	0.999633	b0099	0.737	1
282	cobalt TRANS-RXN59G-71;	7.17126e-13	1.26176e-11	AMD1_2;	0.283165	0.999633	b0104	0.737	1
283	RXN-8764;	7.17979e-13	1.26326e-11	FOL1_4;	0.283165	0.999633	b0110	0.737	1
284	2.1.1.107a;	7.19512e-13	1.26596e-11	POS5_2;	0.283165	0.999633	b0112	0.737	1
285	RXN-8767;	7.29084e-13	1.2828e-11	PFK1_2;	0.283166	0.999636	b0118	0.737	1
286	_2.5.1.32;	7.88846e-13	1.38795e-11	PFK1_3;	0.283166	0.999636	b0120	0.737	1
287	Zn-Bacterio-chlorophyll-a;	8.59751e-13	1.51271e-11	GPM1_1;	0.283166	0.999636	b0121	0.737	1
288	1.3.7.5;	8.78407e-13	1.54553e-11	LSC1;	0.283166	0.999636	b0123	0.737	1
289	LUMAZINESYN-RXN;	8.79243e-13	1.547e-11	TKL1_2;	0.283166	0.999636	b0124	0.737	1
290	DIOHBUTANONEPSYN-RXN;	8.80351e-13	1.54895e-11	RBK1_2;	0.283166	0.999636	b0125	0.737	1
291	BacChlabm;	8.8211e-13	1.55205e-11	PGM2_2;	0.283166	0.999636	b0126	0.737	1
292	·6.3.4.3;	9.05958e-13	1.59401e-11	U1_;	0.283166	0.999636	b0149	0.737	1
293	1.3.1.9h;	9.68747e-13	1.70448e-11	YBR184W_4;	0.283166	0.999636	b0150	0.737	1
294	4.2.1.-h;	9.6891e-13	1.70477e-11	YBR184W_6;	0.283166	0.999636	b0151	0.737	1
295	1.1.1.100h;	9.68918e-13	1.70478e-11	YBR184W_7;	0.283166	0.999636	b0152	0.737	1
296	_1.14.99.3;	9.77463e-13	1.71982e-11	MAL12;	0.283166	0.999636	b0153	0.737	1
297	_benzimidazole;	1.13432e-12	1.9958e-11	GAL7_2;	0.283166	0.999636	b0155	0.737	1
298	·1.3.1.75b;	4.76638e-12	8.3863e-11	SFA1_1;	0.283166	0.999636	b0158	0.737	1
299	_citb6;	3.12909e-11	5.50554e-10	YJL068C;	0.283166	0.999636	b0160	0.737	1
300	3.5.4.26;	4.40106e-11	7.74353e-10	LYS21;	0.283166	0.999636	b0180	0.737	1
301	1.1.1.193;	5.09082e-11	8.95714e-10	LYS20_1;	0.283166	0.999636	b0186	0.737	1
302	RIBOPHOSPHAT-RXN;	5.41607e-11	9.52941e-10	ADH4;	0.283166	0.999636	b0194	0.737	1
303	3.5.4.25;	5.70166e-11	1.00319e-09	ADH2;	0.283166	0.999636	b0197	0.737	1
304	2.5.1.9;	6.77048e-11	1.19125e-09	ADH5;	0.283166	0.999636	b0198	0.737	1
305	_FMNH2;	8.33882e-11	1.46719e-09	ADH1;	0.283166	0.999636	b0199	0.737	1
306	_PSII;	1.12688e-10	1.98271e-09	SFA1_2;	0.283166	0.999636	b0200	0.737	1
307	_UQ;	1.24574e-10	2.19184e-09	GLO1;	0.283166	0.999636	b0207	0.737	1
308	_lightII;	1.4295e-10	2.51516e-09	GLO2;	0.283166	0.999636	b0212	0.737	1
309	PROTONS;	2.59732e-10	4.56991e-09	GLO4;	0.283166	0.999636	b0221	0.737	1
310	_O2transp;	7.12631e-10	1.25385e-08	CYB2;	0.283166	0.999636	b0222	0.737	1
311	_PSIaltern;	7.9541e-10	1.3995e-08	NIT2_1;	0.283166	0.999636	b0237	0.737	1
312	_FNR;	0.00241193	0.0424372	FAA2;	0.283166	0.999636	b0238	0.737	1
313	_1.18.1.2;	0.00241193	0.0424372	FAA3;	0.283166	0.999636	b0241	0.737	1
314	_cit c;	0.011285	0.198556	FAA1;	0.283166	0.999636	b0260	0.737	1
315	5.4.2.1;	0.012558	0.220954	FAA4;	0.283166	0.999636	b0261	0.737	1
316	4.2.1.11;	0.012558	0.220954	FOX2;	0.283166	0.999636	b0273	0.737	1
317	3.5.1.5;	0.021624	0.380468	POT1;	0.283166	0.999636	b0312	0.737	1
318	urea TRANS-RXN59G-410;	0.021624	0.380468	ERG10_2;	0.283166	0.999636	b0314	0.737	1
319	4.1.1.31;	0.0300875	0.529381	CEM1;	0.283166	0.999636	b0323	0.737	1
320	CO2in;	0.0356711	0.627622	FAS1_3;	0.283166	0.999636	b0331	0.737	1
321	_1.2.1.59b;	0.040361	0.71014	FAS1_4;	0.283166	0.999636	b0333	0.737	1
322	4.1.2.13a;	0.0420468	0.739801	CDS1_1;	0.283166	0.999636	b0334	0.737	1
323	ammonia TRANS-RXN59G-178;	0.0421518	0.741648	CHO1_2;	0.283166	0.999636	b0335	0.737	1
324	_ammonia;	0.0421518	0.741648	PSD1;	0.283166	0.999636	b0336	0.737	1
325	3.1.3.11;	0.0432092	0.760253	EKI1;	0.283166	0.999636	b0337	0.737	1
326	_H2CO3transport;	0.0443463	0.78026	MUQ1;	0.283166	0.999636	b0339	0.737	1
327	_1.9.3.1;	0.0482246	0.848497	EPT1;	0.283166	0.999636	b0340	0.737	1
328	_2.7.7.63a;	0.0504317	0.887331	TOR1;	0.283166	0.999636	b0341	0.737	1
329	·transp_lipoate;	0.0504317	0.887331	TOR2;	0.283166	0.999636	b0343	0.737	1
330	_2.7.7.63b;	0.0504317	0.887331	VPS34;	0.283166	0.999636	b0344	0.737	1
331	1.4.1.4;	0.0505264	0.888997	PIK1;	0.283166	0.999636	b0347	0.737	1
332	4.2.1.1b;	0.0509521	0.896487	STT4;	0.283166	0.999636	b0348	0.737	1
333	2.2.1.2;	0.0514193	0.904707	FAB1;	0.283166	0.999636	b0349	0.737	1
334	H2O;	0.0519028	0.913214	MSS4;	0.283166	0.999636	b0350	0.737	1
335	·2.6.1.1a;	0.053944	0.949128	PLC1;	0.283166	0.999636	b0351	0.737	1
336	2.7.1.40d;	0.0544517	0.958061	PGS1;	0.283166	0.999636	b0352	0.737	1
337	2.7.4.6d;	0.0545114	0.959112	U9_;	0.283166	0.999636	b0353	0.737	1
338	3.5.2.3;	0.0545131	0.959142	CRD1;	0.283166	0.999636	b0355	0.737	1
339	1.3.3.1;	0.0545131	0.959142	LPP1;	0.283166	0.999636	b0356	0.737	1
340	2.4.2.10;	0.0545131	0.959142	U10_;	0.283166	0.999636	b0365	0.737	1
341	2.1.3.2;	0.0545132	0.959143	U11_;	0.283166	0.999636	b0366	0.737	1
342	4.1.1.23;	0.0545132	0.959143	CSG2;	0.283166	0.999636	b0367	0.737	1
343	_H2CO3desprot;	0.0550671	0.968889	SUR1;	0.283166	0.999636	b0368	0.737	1
344	4.2.1.20a;	0.0556725	0.979541	IPT1;	0.283166	0.999636	b0381	0.737	1
345	2.7.4.3a;	0.0560781	0.986677	LCB4_2;	0.283166	0.999636	b0383	0.737	1
346	3.5.1.2a;	0.0562004	0.988829	LCB5_2;	0.283166	0.999636	b0388	0.737	1
347	_H2O2transp;	0.0563379	0.991248	DPL1;	0.283166	0.999636	b0394	0.737	1
348	2.7.2.2a;	0.0563757	0.991913	PDE2_2;	0.283166	0.999636	b0401	0.737	1
349	sulfate TRANS-RXN59G-407;	0.0564235	0.992755	PDE2_3;	0.283166	0.999636	b0403	0.737	1
350	3.6.1.1;	0.0564273	0.992821	PDE2_4;	0.283166	0.999636	b0404	0.737	1
351	2.7.4.6f;	0.0564766	0.993689	PDE2_5;	0.283166	0.999636	b0411	0.737	1
352	_1.5.1.12a;	0.0564828	0.993798	APA1_2;	0.283166	0.999636	b0418	0.737	1
353	NADHmain;	0.0564896	0.993918	TRR2;	0.283166	0.999636	b0425	0.737	1
354	2.3.1.35;	0.0565365	0.994743	PUS4;	0.283166	0.999636	b0428	0.737	1
355	·1.1.1.37;	0.0565518	0.995012	PUS1;	0.283166	0.999636	b0433	0.737	1
356	2.7.7.8c;	0.0565569	0.995102	PUS2;	0.283166	0.999636	b0446	0.737	1
357	NADPHmain;	0.0566002	0.995863	DEG1;	0.283166	0.999636	b0451	0.737	1
358	_1.5.1.2a2;	0.0566419	0.996597	ADK2_2;	0.283166	0.999636	b0452	0.737	1
359	4.2.1.9a;	0.0566453	0.996657	ADK2_3;	0.283166	0.999636	b0459	0.737	1
360	1.1.1.86a;	0.0566456	0.996662	GNA1;	0.283166	0.999636	b0469	0.737	1
361	Phosphate TRANS-RXN59G-90;	0.0566694	0.997081	PCM1_1;	0.283166	0.999636	b0474	0.737	1
362	4.2.1.2;	0.0566702	0.997095	QRI1;	0.283166	0.999636	b0477	0.737	1
363	2.7.7.6a;	0.0566887	0.997421	CHS3;	0.283166	0.999636	b0480	0.737	1
364	·_1.1.1.3a;	0.0566903	0.997449	CHS2;	0.283166	0.999636	b0484	0.737	1
365	5.3.1.9a;	0.0567208	0.997985	CHS1;	0.283166	0.999636	b0485	0.737	1
366	2.3.1.8;	0.0567396	0.998316	PCM1_2;	0.283166	0.999636	b0494	0.737	1
367	2.7.2.1;	0.0567396	0.998316	XKS1;	0.283166	0.999636	b0505	0.737	1
368	4.3.2.2a;	0.0567482	0.998468	U45_;	0.283166	0.999636	b0507	0.737	1
369	6.3.4.4;	0.0567482	0.998468	AAT1_1;	0.283166	0.999636	b0508	0.737	1
370	_1.3.1.26a;	0.0567817	0.999057	YLR089C;	0.283166	0.999636	b0509	0.737	1
371	5.3.1.9b;	0.0567828	0.999076	YCR024C;	0.283166	0.999636	b0511	0.737	1
372	_1.5.1.2a1;	0.0567846	0.999108	DED81;	0.283166	0.999636	b0512	0.737	1
373	·1.5.1.20a;	0.0567875	0.999159	GCV2;	0.283166	0.999636	b0514	0.737	1
374	2.7.4.6c;	0.0567886	0.999178	MET6;	0.283166	0.999636	b0516	0.737	1
375	3.5.4.9a;	0.0567923	0.999243	MET17_1;	0.283166	0.999636	b0517	0.737	1
376	_1.3.99.22;	0.0567991	0.999363	YML082W;	0.283166	0.999636	b0521	0.737	1
377	_dChla;	0.0568163	0.999666	DPH5;	0.283166	0.999636	b0526	0.737	1
378	_Chla;	0.056819	0.999713	U48_;	0.283166	0.999636	b0572	0.737	1
379	_VTE1b;	0.0568198	0.999727	YGR012W;	0.283166	0.999636	b0573	0.737	1
380	_GTMTb;	0.0568198	0.999727	BAT1_1;	0.283166	0.999636	b0574	0.737	1
381	_VitE;	0.0568198	0.999727	BAT1_2;	0.283166	0.999636	b0575	0.737	1
382	_2.4.1.21b;	0.0568235	0.999792	LEU1_1;	0.283166	0.999636	b0576	0.737	1
383	4.4.1.5;	0.056826	0.999836	LEU1_2;	0.283166	0.999636	b0583	0.737	1
384	2.1.2.2a;	0.0568264	0.999843	LYS2_2;	0.283166	0.999636	b0584	0.737	1
385	2.7.7.6b;	0.0568267	0.999849	KRS1;	0.283166	0.999636	b0585	0.737	1
386	2.7.7.6c;	0.0568269	0.999852	MSK1;	0.283166	0.999636	b0586	0.737	1
387	1.7.7.2;	0.056827	0.999854	ECM40_1;	0.283166	0.999636	b0588	0.737	1
388	1.7.7.1;	0.056827	0.999854	SPE1;	0.283166	0.999636	b0589	0.737	1
389	RXN-7101;	0.0568274	0.999861	SPE2;	0.283166	0.999636	b0590	0.737	1
390	1.14.99.30a;	0.0568276	0.999865	SPE3;	0.283166	0.999636	b0591	0.737	1
391	1.14.99.30b;	0.0568276	0.999865	SPE4;	0.283166	0.999636	b0592	0.737	1
392	_crtHa;	0.0568276	0.999865	AMD2_1;	0.283166	0.999636	b0593	0.737	1
393	_crtHb;	0.0568276	0.999865	YMR293C;	0.283166	0.999636	b0594	0.737	1
394	1.1.1.205;	0.0568279	0.99987	YDR341C;	0.283166	0.999636	b0595	0.737	1
395	6.3.5.1;	0.056828	0.999872	MSR1;	0.283166	0.999636	b0596	0.737	1
396	2.1.2.2b;	0.0568282	0.999875	DYS1;	0.283166	0.999636	b0604	0.737	1
397	·4.1.3.1;	0.0568284	0.999879	HTS1;	0.283166	0.999636	b0612	0.737	1
398	_2.4.1.18;	0.0568284	0.999879	HMT1;	0.283166	0.999636	b0613	0.737	1
399	_1.3.99.1;	0.0568286	0.999882	U57_;	0.283166	0.999636	b0614	0.737	1
400	2.7.4.9b;	0.0568287	0.999884	U58_;	0.283166	0.999636	b0615	0.737	1
401	3.4.16.4;	0.0568287	0.999884	MSW1;	0.283166	0.999636	b0616	0.737	1
402	_3.5.1.2b;	0.0568288	0.999886	AMD2_2;	0.283166	0.999636	b0617	0.737	1
403	magnesium TRANS-RXN59G-53;	0.0568288	0.999886	AMD2_3;	0.283166	0.999636	b0621	0.737	1
404	4.1.2.14;	0.0568289	0.999887	U61_;	0.283166	0.999636	b0622	0.737	1
405	tRNA 6.1.1.7;	0.0568289	0.999887	U62_;	0.283166	0.999636	b0632	0.737	1
406	tRNA 6.1.1.12;	0.0568289	0.999887	U63_;	0.283166	0.999636	b0635	0.737	1
407	tRNA 6.1.1.19;	0.0568289	0.999887	U64_;	0.283166	0.999636	b0638	0.737	1
408	4.1.1.19;	0.0568289	0.999887	U65_;	0.283166	0.999636	b0642	0.737	1
409	3.5.3.11;	0.0568289	0.999887	U68_;	0.283166	0.999636	b0650	0.737	1
410	tRNA 6.1.1.22;	0.0568289	0.999887	ALD5_2;	0.283166	0.999636	b0651	0.737	1
411	tRNA 6.3.5.6;	0.0568289	0.999887	NIT2_2;	0.283166	0.999636	b0652	0.737	1
412	tRNA 6.1.1.6;	0.0568289	0.999887	NIT2_3;	0.283166	0.999636	b0653	0.737	1
413	4.1.1.18;	0.0568289	0.999887	NAT1;	0.283166	0.999636	b0654	0.737	1
414	tRNA 6.1.1.3;	0.0568289	0.999887	NAT2;	0.283166	0.999636	b0655	0.737	1
415	1.1.1.95;	0.0568289	0.999887	GPX2;	0.283166	0.999636	b0657	0.737	1
416	tRNA 6.1.1.11;	0.0568289	0.999887	HYR1;	0.283166	0.999636	b0662	0.737	1
417	tRNA 6.1.1.16;	0.0568289	0.999887	GPX1;	0.283166	0.999636	b0674	0.737	1
418	4.1.1.15a;	0.0568289	0.999887	ECM38;	0.283166	0.999636	b0677	0.737	1
419	2.6.1.1b;	0.0568289	0.999887	SEC59;	0.283166	0.999636	b0678	0.737	1
420	tRNA _6.3.5.7;	0.0568289	0.999887	KTR4;	0.283166	0.999636	b0679	0.737	1
421	_2.6.1.1c;	0.0568289	0.999887	KTR3;	0.283166	0.999636	b0680	0.737	1
422	tRNA 6.1.1.15;	0.0568289	0.999887	KRE2;	0.283166	0.999636	b0684	0.737	1
423	5.2.1.8;	0.0568289	0.999887	YUR1;	0.283166	0.999636	b0688	0.737	1
424	tRNA 6.1.1.2;	0.0568289	0.999887	KTR2;	0.283166	0.999636	b0692	0.737	1
425	4.2.1.96;	0.0568289	0.999887	KTR1;	0.283166	0.999636	b0693	0.737	1
426	tRNA 6.1.1.20;	0.0568289	0.999887	KTR6;	0.283166	0.999636	b0696	0.737	1
427	tRNA 6.1.1.1;	0.0568289	0.999887	CDA1;	0.283166	0.999636	b0697	0.737	1
428	tRNA 6.1.1.21;	0.0568289	0.999887	CDA2;	0.283166	0.999636	b0698	0.737	1
429	tRNA 6.1.1.9;	0.0568289	0.999887	DAK2;	0.283166	0.999636	b0731	0.737	1
430	tRNA 6.1.1.5;	0.0568289	0.999887	DAK1;	0.283166	0.999636	b0732	0.737	1
431	tRNA 6.1.1.4;	0.0568289	0.999887	THI20_1;	0.283166	0.999636	b0733	0.737	1
432	tRNA 2.1.2.9b;	0.0568289	0.999887	THI21;	0.283166	0.999636	b0734	0.737	1
433	tRNA 6.1.1.10;	0.0568289	0.999887	THI22;	0.283166	0.999636	b0751	0.737	1
434	1.2.1.16;	0.0568289	0.999887	U71_;	0.283166	0.999636	b0752	0.737	1
435	2.4.2.28;	0.0568289	0.999887	U72_;	0.283166	0.999636	b0754	0.737	1
436	5.3.1.23;	0.0568289	0.999887	U73_;	0.283166	0.999636	b0755	0.737	1
437	3.5.2.10;	0.0568289	0.999887	U74_;	0.283166	0.999636	b0756	0.737	1
438	3.5.4.13a;	0.0568289	0.999887	U75_;	0.283166	0.999636	b0757	0.737	1
439	2.1.1.148;	0.0568289	0.999887	THI6_1;	0.283166	0.999636	b0758	0.737	1
440	3.5.4.1a;	0.0568289	0.999887	RIB1;	0.283166	0.999636	b0759	0.737	1
441	_3.5.4.1b;	0.0568289	0.999887	RIB7_1;	0.283166	0.999636	b0763	0.737	1
442	3.6.1.19g;	0.0568289	0.999887	RIB7_2;	0.283166	0.999636	b0764	0.737	1
443	3.6.1.19b;	0.0568289	0.999887	U79_;	0.283166	0.999636	b0765	0.737	1
444	2.7.1.25;	0.0568289	0.999887	U81_;	0.283166	0.999636	b0774	0.737	1
445	4.6.1.1;	0.0568289	0.999887	PDX3_2;	0.283166	0.999636	b0775	0.737	1
446	4.6.1.2;	0.0568289	0.999887	PDX3_3;	0.283166	0.999636	b0776	0.737	1
447	_1.1.1.153;	0.0568289	0.999887	SER1_2;	0.283166	0.999636	b0778	0.737	1
448	2.1.2.9a;	0.0568289	0.999887	THR4_2;	0.283166	0.999636	b0789	0.737	1
449	_1.4.3.4;	0.0568289	0.999887	BIO3;	0.283166	0.999636	b0805	0.737	1
450	_3.5.1.4;	0.0568289	0.999887	RMA1;	0.283166	0.999636	b0809	0.737	1
451	1.7.99.7;	0.0568289	0.999887	FOL3;	0.283166	0.999636	b0810	0.737	1
452	3.1.3.5l;	0.0568289	0.999887	MET7;	0.283166	0.999636	b0811	0.737	1
453	5.4.4.2;	0.0568289	0.999887	MIS1_2;	0.283166	0.999636	b0813	0.737	1
454	2.5.1.64;	0.0568289	0.999887	FMT1;	0.283166	0.999636	b0822	0.737	1
455	4.2.1.113;	0.0568289	0.999887	ILV5_3;	0.283166	0.999636	b0825	0.737	1
456	6.2.1.26;	0.0568289	0.999887	NPT1_1;	0.283166	0.999636	b0828	0.737	1
457	2.5.1.-a;	0.0568289	0.999887	U102_;	0.283166	0.999636	b0829	0.737	1
458	2.1.1.-a;	0.0568289	0.999887	U103_;	0.283166	0.999636	b0830	0.737	1
459	2.5.1.-b;	0.0568289	0.999887	U104_;	0.283166	0.999636	b0831	0.737	1
460	2.1.1.-b;	0.0568289	0.999887	PNP1_10;	0.283166	0.999636	b0832	0.737	1
461	_uroporphyrinogen-I;	0.0568289	0.999887	PNP1_11;	0.283166	0.999636	b0837	0.737	1
462	_uroporphyrin-I;	0.0568289	0.999887	HEM1;	0.283166	0.999636	b0839	0.737	1
463	4.1.1.37b;	0.0568289	0.999887	HEM2;	0.283166	0.999636	b0841	0.737	1
464	_coproporphyrin-I;	0.0568289	0.999887	HEM3;	0.283166	0.999636	b0842	0.737	1
465	_uroporphyrin-III;	0.0568289	0.999887	HEM4;	0.283166	0.999636	b0849	0.737	1
466	2.1.1.131b;	0.0568289	0.999887	HEM12;	0.283166	0.999636	b0854	0.737	1
467	2.1.1.133b;	0.0568289	0.999887	HEM13;	0.283166	0.999636	b0855	0.737	1
468	1.3.1.54;	0.0568289	0.999887	HEM14;	0.283166	0.999636	b0856	0.737	1
469	5.4.1.2;	0.0568289	0.999887	HEM15;	0.283166	0.999636	b0857	0.737	1
470	2.5.1.17b;	0.0568289	0.999887	YGL245W;	0.283166	0.999636	b0860	0.737	1
471	_lumazine;	0.0568289	0.999887	MSE1;	0.283166	0.999636	b0861	0.737	1
472	2.7.1.26;	0.0568289	0.999887	MET1;	0.283166	0.999636	b0862	0.737	1
473	3.4.11.2b;	0.0568289	0.999887	TRP3_3;	0.283166	0.999636	b0863	0.737	1
474	_2.5.1.18;	0.0568289	0.999887	TRP2_2;	0.283166	0.999636	b0864	0.737	1
475	_2.3.2.2u;	0.0568289	0.999887	BET2;	0.283166	0.999636	b0870	0.737	1
476	4.2.1.47;	0.0568289	0.999887	COQ1;	0.283166	0.999636	b0871	0.737	1
477	_6.3.1.2c;	0.0568289	0.999887	COQ2;	0.283166	0.999636	b0875	0.737	1
478	6.3.2.10c;	0.0568289	0.999887	COX10;	0.283166	0.999636	b0886	0.737	1
479	2.7.8.13c;	0.0568289	0.999887	RAM1;	0.283166	0.999636	b0887	0.737	1
480	2.4.1.227c;	0.0568289	0.999887	RER2;	0.283166	0.999636	b0888	0.737	1
481	_6.3.1.2d;	0.0568289	0.999887	SRT1;	0.283166	0.999636	b0893	0.737	1
482	_peptidoglycan_synb;	0.0568289	0.999887	PAD1;	0.283166	0.999636	b0894	0.737	1
483	_peptidoglycan_sync;	0.0568289	0.999887	U107_;	0.283166	0.999636	b0895	0.737	1
484	2.3.1.129;	0.0568289	0.999887	DIM1;	0.283166	0.999636	b0896	0.737	1
485	2.4.1.14;	0.0568289	0.999887	U108_;	0.283166	0.999636	b0902	0.737	1
486	4.2.1.45;	0.0568289	0.999887	COQ3;	0.283166	0.999636	b0903	0.737	1
487	1.17.1.2b;	0.0568289	0.999887	U113_;	0.283166	0.999636	b0904	0.737	1
488	_CrtRb;	0.0568289	0.999887	U118_;	0.283166	0.999636	b0929	0.737	1
489	1.1.1.22;	0.0568289	0.999887	U119_;	0.283166	0.999636	b0930	0.737	1
490	2.7.7.24;	0.0568289	0.999887	U121_;	0.283166	0.999636	b0931	0.737	1
491	2.7.7.33;	0.0568289	0.999887	U125_;	0.283166	0.999636	b0932	0.737	1
492	4.2.1.46;	0.0568289	0.999887	U127_;	0.283166	0.999636	b0933	0.737	1
493	5.1.3.13a;	0.0568289	0.999887	U130_;	0.283166	0.999636	b0934	0.737	1
494	5.1.3.13b;	0.0568289	0.999887	CTP1_2;	0.283166	0.999636	b0935	0.737	1
495	_1.2.1.3d;	0.0568289	0.999887	U139_;	0.283166	0.999636	b0936	0.737	1
496	2.5.1.3;	0.0568289	0.999887	U141_;	0.283166	0.999636	b0937	0.737	1
497	2.7.4.16;	0.0568289	0.999887	U142_;	0.283166	0.999636	b0957	0.737	1
498	6.3.3.3;	0.0568289	0.999887	U144_;	0.283166	0.999636	b0963	0.737	1
499	2.8.1.6;	0.0568289	0.999887	U148_;	0.283166	0.999636	b0972	0.737	1
500	6.3.4.15;	0.0568289	0.999887	U149_;	0.283166	0.999636	b0973	0.737	1
501	2.1.1.142;	0.0568289	0.999887	U150_;	0.283166	0.999636	b0974	0.737	1
502	_3.5.2.6;	0.0568289	0.999887	ODC1;	0.283166	0.999636	b0978	0.737	1
503	_3.5.1.11;	0.0568289	0.999887	ODC2;	0.283166	0.999636	b0979	0.737	1
504	1.4.3.5a;	0.0568289	0.999887	U151_;	0.283166	0.999636	b0980	0.737	1
505	1.4.3.5b;	0.0568289	0.999887	U152_;	0.283166	0.999636	b0996	0.737	1
506	2.6.99.2;	0.0568289	0.999887	AGP3_1;	0.283166	0.999636	b0997	0.737	1
507	_1.1.1.262;	0.0568289	0.999887	STL1_3;	0.283166	0.999636	b1002	0.737	1
508	4.2.3.1b;	0.0568289	0.999887	GAP1_1;	0.283166	0.999636	b1006	0.737	1
509	_VitB6;	0.0568289	0.999887	AGP1_1;	0.283166	0.999636	b1014	0.737	1
510	2.3.1.51;	0.0568289	0.999887	DIP5_1;	0.283166	0.999636	b1015	0.737	1
511	2.7.8.5;	0.0568289	0.999887	STL1_4;	0.283166	0.999636	b1033	0.737	1
512	3.1.3.25;	0.0568289	0.999887	U155_;	0.283166	0.999636	b1054	0.737	1
513	dUTP;	0.0568289	0.999887	U156_;	0.283166	0.999636	b1059	0.737	1
514	(9Z)16C-lipidbm;	0.0568289	0.999887	U157_;	0.283166	0.999636	b1064	0.737	1
515	(9Z)18C-lipidbm;	0.0568289	0.999887	U158_;	0.283166	0.999636	b1095	0.737	1
516	(9Z,12Z)18C-lipidbm;	0.0568289	0.999887	U159_;	0.283166	0.999636	b1101	0.737	1
517	(6Z,9Z)18C-lipidbm;	0.0568289	0.999887	U160_;	0.283166	0.999636	b1102	0.737	1
518	(6Z,9Z,12Z)18C-lipidbm;	0.0568289	0.999887	U161_;	0.283166	0.999636	b1106	0.737	1
519	(6Z,9Z,12Z,15Z)18C-lipidbm;	0.0568289	0.999887	U162_;	0.283166	0.999636	b1107	0.737	1
520	H2bm;	0.0568289	0.999887	U163_;	0.283166	0.999636	b1109	0.737	1
521	ATPbm;	0.0568289	0.999887	U165_;	0.283166	0.999636	b1119	0.737	1
522	ADPbm;	0.0568289	0.999887	U166_;	0.283166	0.999636	b1123	0.737	1
523	chloride TRANS-RXN59G-171;	0.0568289	0.999887	U170_;	0.283166	0.999636	b1124	0.737	1
524	sodium TRANS-RXN59G-47;	0.0568289	0.999887	GAP1_2;	0.283166	0.999636	b1125	0.737	1
525	calcium TRANS-RXN59G-708;	0.0568289	0.999887	DIP5_2;	0.283166	0.999636	b1126	0.737	1
526	manganese _Mn transport;	0.0568289	0.999887	AGP1_2;	0.283166	0.999636	b1134	0.737	1
527	2.7.7.2;	0.056829	0.999889	PUT4_1;	0.283166	0.999636	b1185	0.737	1
528	_RNAout;	0.056829	0.999889	GAP1_3;	0.283166	0.999636	b1186	0.737	1
529	_DNAout;	0.056829	0.999889	CAN1_1;	0.283166	0.999636	b1189	0.737	1
530	3.1.1.31;	0.0568291	0.999891	ALP1;	0.283166	0.999636	b1190	0.737	1
531	1.1.1.44;	0.0568291	0.999891	GAP1_4;	0.283166	0.999636	b1192	0.737	1
532	3.6.1.15;	0.0568291	0.999891	AGP1_3;	0.283166	0.999636	b1193	0.737	1
533	·3.1.2.14i;	0.0568291	0.999891	GNP1_1;	0.283166	0.999636	b1197	0.737	1
534	·3.1.2.14k;	0.0568291	0.999891	DIP5_3;	0.283166	0.999636	b1198	0.737	1
535	2.4.1.227b;	0.0568291	0.999891	AGP3_2;	0.283166	0.999636	b1199	0.737	1
536	2.3.3.5;	0.0568292	0.999893	GAP1_5;	0.283166	0.999636	b1200	0.737	1
537	·5.1.1.9;	0.0568292	0.999893	DIP5_4;	0.283166	0.999636	b1207	0.737	1
538	·3.1.2.14h;	0.0568292	0.999893	GAP1_6;	0.283166	0.999636	b1216	0.737	1
539	·3.1.2.14l;	0.0568292	0.999893	GNP1_2;	0.283166	0.999636	b1223	0.737	1
540	·3.1.2.14m;	0.0568292	0.999893	BAP2_1;	0.283166	0.999636	b1224	0.737	1
541	1.11.1.9;	0.0568292	0.999893	BAP3_1;	0.283166	0.999636	b1225	0.737	1
542	_2.4.1.21a;	0.0568292	0.999893	VAP1_1;	0.283166	0.999636	b1226	0.737	1
543	2.3.1.47;	0.0568292	0.999893	TAT2_2;	0.283166	0.999636	b1227	0.737	1
544	6.3.2.10b;	0.0568293	0.999894	GAP1_7;	0.283166	0.999636	b1232	0.737	1
545	2.7.7.41;	0.0568293	0.999894	TAT2_3;	0.283166	0.999636	b1236	0.737	1
546	_4.2.3.12;	0.0568294	0.999896	DIP5_5;	0.283166	0.999636	b1238	0.737	1
547	3.5.1.10;	0.0568294	0.999896	PUT4_2;	0.283166	0.999636	b1241	0.737	1
548	6.3.3.2;	0.0568294	0.999896	GAP1_8;	0.283166	0.999636	b1243	0.737	1
549	2.7.7.1b;	0.0568294	0.999896	AGP1_4;	0.283166	0.999636	b1244	0.737	1
550	2.7.7.18b;	0.0568294	0.999896	GNP1_3;	0.283166	0.999636	b1245	0.737	1
551	2.7.7.22;	0.0568294	0.999896	DIP5_6;	0.283166	0.999636	b1246	0.737	1
552	6.3.2.4;	0.0568294	0.999896	HIP1;	0.283166	0.999636	b1247	0.737	1
553	magnesium TRANS-RXN59G-340;	0.0568294	0.999896	GAP1_9;	0.283166	0.999636	b1249	0.737	1
554	zinc TRANS-RXN59G-813;	0.0568294	0.999896	AGP1_5;	0.283166	0.999636	b1250	0.737	1
555	_PPPi;	0.0568294	0.999896	VAP1_2;	0.283166	0.999636	b1252	0.737	1
556	6.3.1.10b;	0.0568295	0.999898	TAT1_1;	0.283166	0.999636	b1270	0.737	1
557	NADPHbm;	0.0568295	0.999898	GAP1_10;	0.283166	0.999636	b1276	0.737	1
558	_glycout;	0.0568295	0.999898	AGP1_6;	0.283166	0.999636	b1278	0.737	1
559	ammonia TRANS-RXN59G-0;	0.0568296	0.9999	BAP2_2;	0.283166	0.999636	b1291	0.737	1
560	2.7.1.40c;	0.0568297	0.999901	BAP3_2;	0.283166	0.999636	b1296	0.737	1
561	_CrtRa;	0.0568297	0.999901	VAP1_3;	0.283166	0.999636	b1297	0.737	1
562	2.7.7.8b;	0.0568298	0.999903	TAT1_2;	0.283166	0.999636	b1298	0.737	1
563	2.5.1.62;	0.0568298	0.999903	GAP1_11;	0.283166	0.999636	b1300	0.737	1
564	potassium 3.6.3.12;	0.0568298	0.999903	AGP1_7;	0.283166	0.999636	b1301	0.737	1
565	_1.6.5.3;	0.0568299	0.999905	BAP2_3;	0.283166	0.999636	b1302	0.737	1
566	_1.6.99.3;	0.0568299	0.999905	BAP3_3;	0.283166	0.999636	b1308	0.737	1
567	_1.18.-.-;	0.0568299	0.999905	VAP1_4;	0.283166	0.999636	b1319	0.737	1
568	2.7.1.2a;	0.05683	0.999907	GNP1_4;	0.283166	0.999636	b1325	0.737	1
569	2.7.4.6a;	0.05683	0.999907	AGP1_8;	0.283166	0.999636	b1326	0.737	1
570	? 1.17.4.1a;	0.05683	0.999907	GNP1_5;	0.283166	0.999636	b1329	0.737	1
571	3.5.4.16;	0.0568301	0.999909	BAP2_4;	0.283166	0.999636	b1363	0.737	1
572	2.7.6.3;	0.0568301	0.999909	BAP3_4;	0.283166	0.999636	b1377	0.737	1
573	2.5.1.15;	0.0568301	0.999909	MUP1;	0.283166	0.999636	b1380	0.737	1
574	1.4.3.-;	0.0568301	0.999909	MUP3;	0.283166	0.999636	b1385	0.737	1
575	QUINOLINATE-SYNTHA-RXN;	0.0568301	0.999909	GAP1_13;	0.283166	0.999636	b1386	0.737	1
576	2.4.2.19;	0.0568301	0.999909	AGP1_9;	0.283166	0.999636	b1398	0.737	1
577	2.1.2.11;	0.0568301	0.999909	TAT2_4;	0.283166	0.999636	b1440	0.737	1
578	6.3.2.1;	0.0568301	0.999909	BAP2_5;	0.283166	0.999636	b1441	0.737	1
579	2.7.1.33;	0.0568301	0.999909	BAP3_5;	0.283166	0.999636	b1442	0.737	1
580	6.3.2.5;	0.0568301	0.999909	GAP1_14;	0.283166	0.999636	b1443	0.737	1
581	4.1.1.36;	0.0568301	0.999909	PUT4_3;	0.283166	0.999636	b1444	0.737	1
582	_2.7.7.3;	0.0568301	0.999909	TAT1_3;	0.283166	0.999636	b1453	0.737	1
583	·3.1.2.14j;	0.0568301	0.999909	GAP1_15;	0.283166	0.999636	b1463	0.737	1
584	3.4.11.2a;	0.0568301	0.999909	VAP1_5;	0.283166	0.999636	b1465	0.737	1
585	(9Z,12Z,15Z)18C-lipidbm;	0.0568301	0.999909	TAT2_5;	0.283166	0.999636	b1466	0.737	1
586	_glycolaldehyde;	0.0568301	0.999909	BAP2_6;	0.283166	0.999636	b1467	0.737	1
587	4.1.1.11;	0.0568302	0.99991	BAP3_6;	0.283166	0.999636	b1468	0.737	1
588	4.1.1.15b;	0.0568302	0.99991	TAT1_4;	0.283166	0.999636	b1469	0.737	1
589	2.7.7.8a;	0.0568302	0.99991	GAP1_16;	0.283166	0.999636	b1474	0.737	1
590	3.6.1.-a;	0.0568302	0.99991	AGP1_10;	0.283166	0.999636	b1475	0.737	1
591	3.6.1.-b;	0.0568302	0.99991	BAP2_7;	0.283166	0.999636	b1476	0.737	1
592	4.1.2.25;	0.0568302	0.99991	VAP1_6;	0.283166	0.999636	b1478	0.737	1
593	_NDH1;	0.0568302	0.99991	TAT2_6;	0.283166	0.999636	b1479	0.737	1
594	6.3.2.3;	0.0568302	0.99991	BAP3_7;	0.283166	0.999636	b1483	0.737	1
595	·6.3.2.2;	0.0568303	0.999912	GAP1_17;	0.283166	0.999636	b1484	0.737	1
596	6.3.2.12;	0.0568304	0.999914	AGP1_11;	0.283166	0.999636	b1485	0.737	1
597	6.3.2.17c;	0.0568304	0.999914	BAP3_8;	0.283166	0.999636	b1486	0.737	1
598	2.7.7.1a;	0.0568304	0.999914	VAP1_7;	0.283166	0.999636	b1487	0.737	1
599	2.7.7.18a;	0.0568304	0.999914	BAP2_8;	0.283166	0.999636	b1488	0.737	1
600	1.4.3.16;	0.0568305	0.999916	AGP3_3;	0.283166	0.999636	b1489	0.737	1
601	_3.5.1.14;	0.0568305	0.999916	AGP1_12;	0.283166	0.999636	b1492	0.737	1
602	2.3.1.1;	0.0568305	0.999916	GNP1_6;	0.283166	0.999636	b1493	0.737	1
603	1.1.1.2;	0.0568305	0.999916	GAP1_18;	0.283166	0.999636	b1519	0.737	1
604	_1.3.1.26b;	0.0568306	0.999917	DIP5_7;	0.283166	0.999636	b1521	0.737	1
605	·3.1.2.14f;	0.0568306	0.999917	TAT1_5;	0.283166	0.999636	b1524	0.737	1
606	·_1.1.1.3b;	0.0568307	0.999919	AGP1_13;	0.283166	0.999636	b1528	0.737	1
607	2.4.1.25;	0.0568307	0.999919	GAP1_19;	0.283166	0.999636	b1533	0.737	1
608	2.5.1.29a;	0.0568307	0.999919	GNP1_7;	0.283166	0.999636	b1539	0.737	1
609	_VTE1a;	0.0568307	0.999919	LYP1;	0.283166	0.999636	b1584	0.737	1
610	4.2.1.20c;	0.0568309	0.999923	GAP1_20;	0.283166	0.999636	b1587	0.737	1
611	2.7.4.1;	0.056831	0.999924	MMP1;	0.283166	0.999636	b1588	0.737	1
612	_PhytQnol;	0.056831	0.999924	AGP2;	0.283166	0.999636	b1589	0.737	1
613	_GTMTa;	0.056831	0.999924	BIO5;	0.283166	0.999636	b1590	0.737	1
614	_4.2.1.20b;	0.0568312	0.999928	UGA4_2;	0.283166	0.999636	b1592	0.737	1
615	3.5.2.9;	0.0568313	0.99993	U171_;	0.283166	0.999636	b1602	0.737	1
616	1.3.1.33a;	0.0568314	0.999931	PTR2_1;	0.283166	0.999636	b1603	0.737	1
617	_H2;	0.0568314	0.999931	PTR2_2;	0.283166	0.999636	b1605	0.737	1
618	4.2.3.3;	0.0568315	0.999933	PTR2_3;	0.283166	0.999636	b1606	0.737	1
619	3.1.2.6;	0.0568315	0.999933	U173_;	0.283166	0.999636	b1611	0.737	1
620	1.1.1.28;	0.0568315	0.999933	FCY2_1;	0.283166	0.999636	b1612	0.737	1
621	transport TRANS-RXN59G-639;	0.0568316	0.999935	FCY2_2;	0.283166	0.999636	b1613	0.737	1
622	transport TRANS-RXN59G-245;	0.0568316	0.999935	FCY2_3;	0.283166	0.999636	b1621	0.737	1
623	TRANS-RXN59G-152;	0.0568316	0.999935	FCY21_1;	0.283166	0.999636	b1622	0.737	1
624	CO2out;	0.0568316	0.999935	FCY21_2;	0.283166	0.999636	b1623	0.737	1
625	2.7.1.11;	0.0568317	0.999937	FCY21_3;	0.283166	0.999636	b1636	0.737	1
626	1.1.1.49;	0.0568317	0.999937	FCY22_1;	0.283166	0.999636	b1637	0.737	1
627	6.6.1.2;	0.0568317	0.999937	FCY22_2;	0.283166	0.999636	b1638	0.737	1
628	_1.12.1.3;	0.0568318	0.999938	FCY22_3;	0.283166	0.999636	b1640	0.737	1
629	1.3.1.33b;	0.0568319	0.99994	YGL186C_1;	0.283166	0.999636	b1646	0.737	1
630	1.11.1.6;	0.0568319	0.99994	YGL186C_2;	0.283166	0.999636	b1651	0.737	1
631	4.1.2.13b;	0.056832	0.999942	YGL186C_3;	0.283166	0.999636	b1654	0.737	1
632	3.1.3.37;	0.056832	0.999942	U178_;	0.283166	0.999636	b1656	0.737	1
633	_1.14.19.-a;	0.056832	0.999942	TRK1;	0.283166	0.999636	b1661	0.737	1
634	3.6.1.19d;	0.0568321	0.999944	U210_;	0.283166	0.999636	b1676	0.737	1
635	·1.5.1.20b;	0.0568321	0.999944	U212_;	0.283166	0.999636	b1677	0.737	1
636	2.7.7.6d;	0.0568322	0.999945	NHA1;	0.283166	0.999636	b1692	0.737	1
637	6.3.5.5;	0.0568324	0.999949	THI7;	0.283166	0.999636	b1701	0.737	1
638	6.3.5.2;	0.0568326	0.999952	YOR071C;	0.283166	0.999636	b1702	0.737	1
639	2.3.1.41e;	0.0568326	0.999952	YOR192C;	0.283166	0.999636	b1704	0.737	1
640	2.3.1.179e;	0.0568326	0.999952	DAL5;	0.283166	0.999636	b1709	0.737	1
641	2.3.1.180e;	0.0568326	0.999952	U217_;	0.283166	0.999636	b1711	0.737	1
642	2.7.4.8b;	0.0568327	0.999954	U225_;	0.283166	0.999636	b1713	0.737	1
643	3.1.3.69;	0.0568327	0.999954	U226_;	0.283166	0.999636	b1714	0.737	1
644	sulfate TRANS-RXN59G-713;	0.0568327	0.999954	FNADH;	0.283166	0.999636	b1719	0.737	1
645	2.7.1.40a;	0.0568329	0.999958	FNADPH;	0.283166	0.999636	b1723	0.737	1
646	5.1.1.3;	0.0568329	0.999958	FATP;	0.283166	0.999636	b1732	0.737	1
647	6.3.4.2;	0.0568329	0.999958	SAMxtI;	0.283166	0.999636	b1744	0.737	1
648	_1.3.3.3;	0.0568329	0.999958	MMETxtI;	0.283166	0.999636	b1745	0.737	1
649	1.1.5.3;	0.0568329	0.999958	MMETxtO;	0.283166	0.999636	b1746	0.737	1
650	·2.3.3.9;	0.056833	0.99996	MIxtI;	0.283166	0.999636	b1747	0.737	1
651	_4.2.1.9;	0.056833	0.99996	RFLAVxtI;	0.283166	0.999636	b1748	0.737	1
652	_2.7.1.24;	0.056833	0.99996	PYRDXxtI;	0.283166	0.999636	b1759	0.737	1
653	2.7.7.7c;	0.0568332	0.999963	PYRDXxtO;	0.283166	0.999636	b1764	0.737	1
654	3.1.3.5f;	0.0568332	0.999963	CHOxtI;	0.283166	0.999636	b1767	0.737	1
655	1.6.1.2;	0.0568332	0.999963	INSxtI;	0.283166	0.999636	b1768	0.737	1
656	Phosphate TRANS-RXN59G-100;	0.0568332	0.999963	GLUxtI;	0.283166	0.999636	b1773	0.737	1
657	Phosphate TRANS-RXN59G-108;	0.0568332	0.999963	FRUxtI;	0.283166	0.999636	b1778	0.737	1
658	3.6.1.19e;	0.0568333	0.999965	MANxtI;	0.283166	0.999636	b1781	0.737	1
659	2.7.4.6e;	0.0568333	0.999965	GLACxtI;	0.283166	0.999636	b1800	0.737	1
660	2.7.4.6j;	0.0568333	0.999965	SUCxtI;	0.283166	0.999636	b1801	0.737	1
661	_1.10.99.1;	0.0568333	0.999965	MALxtI;	0.283166	0.999636	b1805	0.737	1
662	_quinol oxidase;	0.0568333	0.999965	AKGxtI;	0.283166	0.999636	b1814	0.737	1
663	6.2.1.1;	0.0568333	0.999965	SORxtI;	0.283166	0.999636	b1817	0.737	1
664	_2.4.1.1;	0.0568333	0.999965	SORxtO;	0.283166	0.999636	b1818	0.737	1
665	nitrate TRANS-RXN59G-237;	0.0568333	0.999965	ARABxtI;	0.283166	0.999636	b1819	0.737	1
666	3.1.5.1;	0.0568334	0.999967	ARABxtO;	0.283166	0.999636	b1849	0.737	1
667	2.1.2.10b;	0.0568334	0.999967	DHAxtI;	0.283166	0.999636	b1850	0.737	1
668	_2.3.2.2b;	0.0568334	0.999967	DHAxtO;	0.283166	0.999636	b1851	0.737	1
669	_2.3.2.2c;	0.0568334	0.999967	FUCxtI;	0.283166	0.999636	b1854	0.737	1
670	_2.3.2.2d;	0.0568334	0.999967	FUCxtO;	0.283166	0.999636	b1855	0.737	1
671	_2.3.2.2e;	0.0568334	0.999967	GLTLxtI;	0.283166	0.999636	b1857	0.737	1
672	_2.3.2.2f;	0.0568334	0.999967	GLTLxtO;	0.283166	0.999636	b1858	0.737	1
673	_2.3.2.2g;	0.0568334	0.999967	GLTxtI;	0.283166	0.999636	b1859	0.737	1
674	_2.3.2.2h;	0.0568334	0.999967	GLTxtO;	0.283166	0.999636	b1865	0.737	1
675	_2.3.2.2i;	0.0568334	0.999967	GLCNxtI;	0.283166	0.999636	b1866	0.737	1
676	_2.3.2.2j;	0.0568334	0.999967	GLCNxtO;	0.283166	0.999636	b1872	0.737	1
677	_2.3.2.2k;	0.0568334	0.999967	GLAMxtI;	0.283166	0.999636	b1873	0.737	1
678	_2.3.2.2l;	0.0568334	0.999967	GLAMxtO;	0.283166	0.999636	b1876	0.737	1
679	_2.3.2.2m;	0.0568334	0.999967	GLxtI;	0.283166	0.999636	b1896	0.737	1
680	_2.3.2.2n;	0.0568334	0.999967	LACxtI;	0.283166	0.999636	b1897	0.737	1
681	_2.3.2.2o;	0.0568334	0.999967	MLTxtI;	0.283166	0.999636	b1900	0.737	1
682	_2.3.2.2p;	0.0568334	0.999967	MNTxtI;	0.283166	0.999636	b1901	0.737	1
683	_2.3.2.2q;	0.0568334	0.999967	MNTxtO;	0.283166	0.999636	b1907	0.737	1
684	_2.3.2.2r;	0.0568334	0.999967	MELIxtI;	0.283166	0.999636	b1912	0.737	1
685	_2.3.2.2s;	0.0568334	0.999967	MELIxtO;	0.283166	0.999636	b1919	0.737	1
686	_2.3.2.2t;	0.0568334	0.999967	RMNxtI;	0.283166	0.999636	b1927	0.737	1
687	·2.3.2.4a;	0.0568334	0.999967	RMNxtO;	0.283166	0.999636	b1981	0.737	1
688	·2.3.2.4b;	0.0568334	0.999967	RIBxtI;	0.283166	0.999636	b1982	0.737	1
689	·2.3.2.4c;	0.0568334	0.999967	TRExtI;	0.283166	0.999636	b1991	0.737	1
690	·2.3.2.4d;	0.0568334	0.999967	ALAxtI;	0.283166	0.999636	b1992	0.737	1
691	·2.3.2.4e;	0.0568334	0.999967	ARGxtI;	0.283166	0.999636	b1993	0.737	1
692	·2.3.2.4f;	0.0568334	0.999967	ASNxtI;	0.283166	0.999636	b2010	0.737	1
693	·2.3.2.4g;	0.0568334	0.999967	ASPxtI;	0.283166	0.999636	b2027	0.737	1
694	·2.3.2.4h;	0.0568334	0.999967	BCAAxtI;	0.283166	0.999636	b2028	0.737	1
695	·2.3.2.4i;	0.0568334	0.999967	BCAAxtO;	0.283166	0.999636	b2032	0.737	1
696	·2.3.2.4j;	0.0568334	0.999967	CYSxtI;	0.283166	0.999636	b2033	0.737	1
697	·2.3.2.4k;	0.0568334	0.999967	DALAxtI;	0.283166	0.999636	b2034	0.737	1
698	·2.3.2.4l;	0.0568334	0.999967	DALAxtO;	0.283166	0.999636	b2035	0.737	1
699	·2.3.2.4m;	0.0568334	0.999967	DSERxtI;	0.283166	0.999636	b2036	0.737	1
700	·2.3.2.4n;	0.0568334	0.999967	DSERxtO;	0.283166	0.999636	b2037	0.737	1
701	·2.3.2.4o;	0.0568334	0.999967	GLYxtI;	0.283166	0.999636	b2038	0.737	1
702	·2.3.2.4p;	0.0568334	0.999967	MDAPxtI;	0.283166	0.999636	b2039	0.737	1
703	·2.3.2.4q;	0.0568334	0.999967	MDAPxtO;	0.283166	0.999636	b2040	0.737	1
704	·2.3.2.4r;	0.0568334	0.999967	GABAxtI;	0.283166	0.999636	b2041	0.737	1
705	·2.3.2.4s;	0.0568334	0.999967	GLNxtI;	0.283166	0.999636	b2045	0.737	1
706	_2.5.1.31a;	0.0568334	0.999967	HISxtI;	0.283166	0.999636	b2048	0.737	1
707	3.6.1.19f;	0.0568335	0.999968	ILExtI;	0.283166	0.999636	b2049	0.737	1
708	1.3.1.24a;	0.0568335	0.999968	LEUxtI;	0.283166	0.999636	b2051	0.737	1
709	6.3.1.2;	0.0568336	0.99997	LYSxtI;	0.283166	0.999636	b2052	0.737	1
710	2.3.1.41h;	0.0568336	0.99997	METxtI;	0.283166	0.999636	b2053	0.737	1
711	2.3.1.179d;	0.0568336	0.99997	ORNxtI;	0.283166	0.999636	b2065	0.737	1
712	2.3.1.179h;	0.0568336	0.99997	PHExtI;	0.283166	0.999636	b2066	0.737	1
713	2.3.1.180d;	0.0568336	0.99997	PROxtI;	0.283166	0.999636	b2091	0.737	1
714	2.3.1.180h;	0.0568336	0.99997	PTRCxtI;	0.283166	0.999636	b2092	0.737	1
715	2.7.7.13;	0.0568336	0.99997	PTRCxtO;	0.283166	0.999636	b2093	0.737	1
716	_Phosphate_out;	0.0568336	0.99997	SERxtI;	0.283166	0.999636	b2094	0.737	1
717	2.7.2.11;	0.0568337	0.999972	SPMDxtI;	0.283166	0.999636	b2095	0.737	1
718	_1.5.1.12d;	0.0568337	0.999972	SPMDxtO;	0.283166	0.999636	b2096	0.737	1
719	1.17.4.1e;	0.0568337	0.999972	THRxtI;	0.283166	0.999636	b2097	0.737	1
720	1.17.4.1c;	0.0568337	0.999972	TRPxtI;	0.283166	0.999636	b2104	0.737	1
721	_1.1.1.86;	0.0568337	0.999972	TYRxtI;	0.283166	0.999636	b2114	0.737	1
722	1.1.1.169;	0.0568337	0.999972	VALxtI;	0.283166	0.999636	b2128	0.737	1
723	2.3.1.41d;	0.0568337	0.999972	DIPEPxtI;	0.283166	0.999636	b2129	0.737	1
724	zinc TRANS-RXN59G-228;	0.0568337	0.999972	DIPEPxtO;	0.283166	0.999636	b2130	0.737	1
725	1.2.1.12;	0.0568338	0.999974	OPEPxtI;	0.283166	0.999636	b2131	0.737	1
726	1.2.1.41;	0.0568338	0.999974	OPEPxtO;	0.283166	0.999636	b2132	0.737	1
727	SPONTPRO-RXN;	0.0568338	0.999974	PEPTxtI;	0.283166	0.999636	b2133	0.737	1
728	2.7.4.6g;	0.0568338	0.999974	PEPTxtO;	0.283166	0.999636	b2134	0.737	1
729	2.7.7.7b;	0.0568338	0.999974	URAxtI;	0.283166	0.999636	b2143	0.737	1
730	_Thiored;	0.0568338	0.999974	NMNxtI;	0.283166	0.999636	b2148	0.737	1
731	2.7.8.13b;	0.0568338	0.999974	NMNxtO;	0.283166	0.999636	b2149	0.737	1
732	·1.5.1.3;	0.0568339	0.999975	CYTSxtI;	0.283166	0.999636	b2150	0.737	1
733	3.6.1.19a;	0.056834	0.999977	CYTSxtO;	0.283166	0.999636	b2154	0.737	1
734	·4.1.3.40;	0.056834	0.999977	ADxtI;	0.283166	0.999636	b2155	0.737	1
735	·2.1.1.64b;	0.056834	0.999977	GNxtI;	0.283166	0.999636	b2156	0.737	1
736	1.14.13.-b;	0.056834	0.999977	HYXNxtI;	0.283166	0.999636	b2162	0.737	1
737	·2.1.1.64a;	0.056834	0.999977	XTSNxtI;	0.283166	0.999636	b2167	0.737	1
738	2.3.1.179b;	0.056834	0.999977	XTSNxtO;	0.283166	0.999636	b2168	0.737	1
739	2.3.1.179c;	0.056834	0.999977	XANxtI;	0.283166	0.999636	b2169	0.737	1
740	2.3.1.180b;	0.056834	0.999977	ADNxtI;	0.283166	0.999636	b2170	0.737	1
741	2.3.1.180c;	0.056834	0.999977	GSNxtI;	0.283166	0.999636	b2199	0.737	1
742	·1.3.1.75a;	0.056834	0.999977	URIxtI;	0.283166	0.999636	b2200	0.737	1
743	2.7.9.2;	0.0568341	0.999979	CYTDxtI;	0.283166	0.999636	b2201	0.737	1
744	4.1.3.38;	0.0568341	0.999979	DTxtI;	0.283166	0.999636	b2202	0.737	1
745	·2.6.1.85;	0.0568341	0.999979	DINxtI;	0.283166	0.999636	b2203	0.737	1
746	·octaprenylsyn;	0.0568341	0.999979	DGxtI;	0.283166	0.999636	b2204	0.737	1
747	2.5.1.-c;	0.0568341	0.999979	DAxtI;	0.283166	0.999636	b2205	0.737	1
748	4.1.1.-a;	0.0568341	0.999979	DCxtI;	0.283166	0.999636	b2206	0.737	1
749	1.14.13.-a;	0.0568341	0.999979	DCxtO;	0.283166	0.999636	b2210	0.737	1
750	2.1.1.-c;	0.0568341	0.999979	DUxtI;	0.283166	0.999636	b2215	0.737	1
751	_UQsyn;	0.0568341	0.999979	ACxtI;	0.283166	0.999636	b2221	0.737	1
752	_cellulosedeg;	0.0568341	0.999979	FORxtI;	0.283166	0.999636	b2222	0.737	1
753	_3.2.1.4;	0.0568341	0.999979	ETHxtI;	0.283166	0.999636	b2223	0.737	1
754	_1.2.1.59a;	0.0568342	0.999981	SUCCxtI;	0.283166	0.999636	b2224	0.737	1
755	1.17.4.1d;	0.0568342	0.999981	PYRxtI;	0.283166	0.999636	b2232	0.737	1
756	4.1.1.21;	0.0568342	0.999981	UREAxtI;	0.283166	0.999636	b2234	0.737	1
757	3.1.3.5k;	0.0568342	0.999981	NH3xtO;	0.283166	0.999636	b2235	0.737	1
758	2.3.1.41c;	0.0568342	0.999981	KxtI;	0.283166	0.999636	b2239	0.737	1
759	2.3.1.179a;	0.0568342	0.999981	KxtO;	0.283166	0.999636	b2240	0.737	1
760	2.3.1.180a;	0.0568342	0.999981	SLFxtO;	0.283166	0.999636	b2241	0.737	1
761	_3.2.1.21a;	0.0568342	0.999981	PIxtI;	0.283166	0.999636	b2242	0.737	1
762	_3.2.1.21b;	0.0568342	0.999981	GL3PxtI;	0.283166	0.999636	b2243	0.737	1
763	2.7.1.2b;	0.0568343	0.999982	GL3PxtO;	0.283166	0.999636	b2251	0.737	1
764	6.2.1.5;	0.0568343	0.999982	CITxtI;	0.283166	0.999636	b2253	0.737	1
765	4.1.2.4;	0.0568343	0.999982	FUMxtI;	0.283166	0.999636	b2254	0.737	1
766	THREOSPON-RXN;	0.0568343	0.999982	C140xtI;	0.283166	0.999636	b2255	0.737	1
767	tRNA ·6.1.1.18;	0.0568343	0.999982	C160xtI;	0.283166	0.999636	b2257	0.737	1
768	_1.5.1.12b;	0.0568343	0.999982	C180xtI;	0.283166	0.999636	b2260	0.737	1
769	4.1.3.16;	0.0568343	0.999982	C161xtI;	0.283166	0.999636	b2261	0.737	1
770	_1.5.99.8a;	0.0568343	0.999982	C161xtO;	0.283166	0.999636	b2262	0.737	1
771	3.1.3.5g;	0.0568343	0.999982	C181xtI;	0.283166	0.999636	b2264	0.737	1
772	3.1.3.5h;	0.0568343	0.999982	C181xtO;	0.283166	0.999636	b2265	0.737	1
773	2.7.4.14c;	0.0568343	0.999982	NAxtI;	0.283166	0.999636	b2291	0.737	1
774	3.1.3.5j;	0.0568343	0.999982	NAxtO;	0.283166	0.999636	b2296	0.737	1
775	2.7.4.9a;	0.0568343	0.999982	PNTOxtI;	0.283166	0.999636	b2297	0.737	1
776	2.7.4.6i;	0.0568343	0.999982	SLAxtI;	0.283166	0.999636	b2303	0.737	1
777	6.3.2.6;	0.0568343	0.999982	SLAxtO;	0.283166	0.999636	b2306	0.737	1
778	2.4.2.7c;	0.0568343	0.999982	O2xtO;	0.283166	0.999636	b2307	0.737	1
779	3.1.3.5c;	0.0568343	0.999982	CO2xtI;	0.283166	0.999636	b2308	0.737	1
780	_1.17.4.1b;	0.0568343	0.999982	GLALxtI;	0.283166	0.999636	b2309	0.737	1
781	2.7.4.6b;	0.0568343	0.999982	ACALxtI;	0.283166	0.999636	b2310	0.737	1
782	3.1.3.5d;	0.0568343	0.999982	ATNxtI;	0.283166	0.999636	b2311	0.737	1
783	3.1.3.5e;	0.0568343	0.999982	MVLxtI;	0.283166	0.999636	b2328	0.737	1
784	2.4.2.7b;	0.0568343	0.999982	MVLxtO;	0.283166	0.999636	b2341	0.737	1
785	3.1.7.2;	0.0568343	0.999982	MTHNxtI;	0.283166	0.999636	b2342	0.737	1
786	3.6.1.11;	0.0568343	0.999982	MTHNxtO;	0.283166	0.999636	b2344	0.737	1
787	4.1.1.-b;	0.0568343	0.999982	PAPxtI;	0.283166	0.999636	b2366	0.737	1
788	6.3.2.17b;	0.0568343	0.999982	DTTPxtI;	0.283166	0.999636	b2378	0.737	1
789	_1.2.1.3a;	0.0568343	0.999982	THYxtI;	0.283166	0.999636	b2388	0.737	1
790	_1.2.1.3b;	0.0568343	0.999982	MKxtI;	0.283166	0.999636	b2392	0.737	1
791	OCTAPRENYLPHENOL-HYDROX-RXN;	0.0568343	0.999982	MKxtO;	0.283166	0.999636	b2393	0.737	1
792	4.1.3.36;	0.0568343	0.999982	GA6PxtI;	0.283166	0.999636	b2406	0.737	1
793	2.3.1.41g;	0.0568343	0.999982	SORBxtI;	0.283166	0.999636	b2407	0.737	1
794	2.3.1.179g;	0.0568343	0.999982	SORBxtO;	0.283166	0.999636	b2411	0.737	1
795	2.3.1.180g;	0.0568343	0.999982	SUCSxtI;	0.283166	0.999636	b2414	0.737	1
796	1.3.1.24b;	0.0568343	0.999982	SUCSxtO;	0.283166	0.999636	b2417	0.737	1
797	2.3.1.9;	0.0568343	0.999982	GALACxtI;	0.283166	0.999636	b2418	0.737	1
798	4.1.2.13c;	0.0568343	0.999982	GALACxtO;	0.283166	0.999636	b2421	0.737	1
799	5.3.1.8;	0.0568343	0.999982	BTxtI;	0.283166	0.999636	b2422	0.737	1
800	5.4.2.8;	0.0568343	0.999982	AONAxtI;	0.283166	0.999636	b2423	0.737	1
801	·2.3.2.10c;	0.0568343	0.999982	DANNAxtI;	0.283166	0.999636	b2424	0.737	1
802	_5.4.2.6;	0.0568343	0.999982	MANNxtI;	0.283166	0.999636	b2425	0.737	1
803	_UbiQ;	0.0568343	0.999982	MANNxtO;	0.283166	0.999636	b2429	0.737	1
804	5.1.3.2a;	0.0568343	0.999982	CHLSTxtI;	0.283166	0.999636	b2435	0.737	1
805	5.1.3.2b;	0.0568343	0.999982	CHLSTxtO;	0.283166	0.999636	b2436	0.737	1
806	1.1.1.133b;	0.0568343	0.999982	GULTxtI;	0.283166	0.999636	b2440	0.737	1
807	2.7.1.49;	0.0568343	0.999982	GULTxtO;	0.283166	0.999636	b2441	0.737	1
808	2.7.4.7;	0.0568343	0.999982	OGTxtI;	0.283166	0.999636	b2458	0.737	1
809	_2.5.1.31b;	0.0568343	0.999982	SPRMxtI;	0.283166	0.999636	b2463	0.737	1
810	1.4.3.5d;	0.0568343	0.999982	SPRMxtO;	0.283166	0.999636	b2464	0.737	1
811	3.1.4.-;	0.0568343	0.999982	PIMExtI;	0.283166	0.999636	b2465	0.737	1
812	4.-.-.-;	0.0568343	0.999982	PIMExtO;	0.283166	0.999636	b2467	0.737	1
813	6.3.4.-;	0.0568343	0.999982	THMxtI;	0.283166	0.999636	b2480	0.737	1
814	4.2.-.-;	0.0568343	0.999982	BMxtI;	0.283166	0.999636	b2481	0.737	1
815	NADPbm;	0.0568343	0.999982	ERGOxtI;	0.283166	0.999636	b2482	0.737	1
816	_a protein disulfide R1Protein2R2R3S2;	0.0568343	0.999982	ERGOxtO;	0.283166	0.999636	b2483	0.737	1
817	6.2.1.9;	0.0568344	0.999984	ZYMSTxtI;	0.283166	0.999636	b2484	0.737	1
818	_1.5.1.12c;	0.0568344	0.999984	ZYMSTxtO;	0.283166	0.999636	b2485	0.737	1
819	2.4.2.9;	0.0568344	0.999984	PGI1_2;	0.283167	0.99964	b2486	0.737	1
820	3.1.3.5i;	0.0568344	0.999984	PGI1_3;	0.283167	0.99964	b2487	0.737	1
821	2.7.7.8d;	0.0568344	0.999984	SOR1;	0.283167	0.99964	b2488	0.737	1
822	6.3.2.17a;	0.0568344	0.999984	YBR184W_2;	0.283167	0.99964	b2489	0.737	1
823	_PSI;	0.0568344	0.999984	FSP2_2;	0.283167	0.99964	b2490	0.737	1
824	4.2.1.104;	0.0568344	0.999984	MEP2;	0.283167	0.99964	b2492	0.737	1
825	_2.7.2.2b;	0.0568344	0.999984	MEP3;	0.283167	0.99964	b2497	0.737	1
826	1.8.4.8;	0.0568344	0.999984	ACP1/CEM1/MCT1/OAR1_3;	0.283168	0.999643	b2498	0.737	1
827	_1.2.1.3d;	0.0568344	0.999984	ACP1/CEM1/MCT1/OAR1_4;	0.283168	0.999643	b2502	0.737	1
828	_1.14.19.1a;	0.0568344	0.999984	ACP1/CEM1/MCT1/OAR1_5;	0.283168	0.999643	b2514	0.737	1
829	_1.14.19.-b;	0.0568344	0.999984	GDH2;	0.283168	0.999643	b2518	0.737	1
830	_1.14.19.-d;	0.0568344	0.999984	DCD1_2;	0.283169	0.999647	b2519	0.737	1
831	_1.14.19.-e;	0.0568344	0.999984	U70_;	0.283169	0.999647	b2521	0.737	1
832	2.7.1.4;	0.0568344	0.999984	ABZ1;	0.283169	0.999647	b2523	0.737	1
833	_5.1.3.8;	0.0568344	0.999984	U89_;	0.283169	0.999647	b2533	0.737	1
834	_5.1.3.14a;	0.0568344	0.999984	ACS1;	0.28317	0.999651	b2536	0.737	1
835	_5.1.3.14b;	0.0568344	0.999984	ACP1/CEM1/MCT1/OAR1_6;	0.28317	0.999651	b2538	0.737	1
836	·2.3.2.10b;	0.0568344	0.999984	THI20_2;	0.28317	0.999651	b2539	0.737	1
837	_2.4.1.213;	0.0568344	0.999984	DFR1_2;	0.28317	0.999651	b2540	0.737	1
838	_gCar;	0.0568344	0.999984	HYXNxtO;	0.28317	0.999651	b2541	0.737	1
839	_CrtRg;	0.0568344	0.999984	HXK2_1;	0.283171	0.999654	b2542	0.737	1
840	1.1.1.133a;	0.0568344	0.999984	YPL276W;	0.283171	0.999654	b2552	0.737	1
841	PYRIMSYN1-RXN;	0.0568344	0.999984	U35_;	0.283171	0.999654	b2563	0.737	1
842	1.4.3.5c;	0.0568344	0.999984	HXK1_1;	0.283172	0.999658	b2578	0.737	1
843	RXN-8447;	0.0568344	0.999984	YPL275W;	0.283172	0.999658	b2579	0.737	1
844	_an [acyl-carrier protein];	0.0568344	0.999984	FDH1;	0.283172	0.999658	b2582	0.737	1
845	5.3.1.9c;	0.0568345	0.999986	U199_;	0.283172	0.999658	b2587	0.737	1
846	_pyrroline1;	0.0568345	0.999986	U80_;	0.283173	0.999661	b2601	0.737	1
847	3.5.4.13b;	0.0568345	0.999986	U183_;	0.283173	0.999661	b2661	0.737	1
848	4.3.2.2b;	0.0568345	0.999986	U189_;	0.283173	0.999661	b2662	0.737	1
849	3.6.1.19c;	0.0568345	0.999986	U221_;	0.283174	0.999665	b2663	0.737	1
850	1.1.1.1;	0.0568345	0.999986	C140xtO;	0.283174	0.999665	b2675	0.737	1
851	_1.8.1.9;	0.0568345	0.999986	ACP1/CEM1/MCT1/OAR1_1;	0.283175	0.999668	b2676	0.737	1
852	1.1.1.38;	0.0568345	0.999986	ACP1/CEM1/MCT1/OAR1_2;	0.283175	0.999668	b2677	0.737	1
853	_2.3.1.181a;	0.0568345	0.999986	U172_;	0.283175	0.999668	b2678	0.737	1
854	NADbm;	0.0568345	0.999986	GA6PxtO;	0.283175	0.999668	b2679	0.737	1
855	potassium TRANS-RXN59G-35;	0.0568345	0.999986	DAL2;	0.283176	0.999672	b2688	0.737	1
856	_2.8.1.8a;	0.0568346	0.999988	PDX3_4;	0.283177	0.999675	b2690	0.737	1
857	2.7.7.7a;	0.0568347	0.999989	YER053C;	0.283177	0.999675	b2697	0.737	1
858	4.2.1.1a;	0.0568347	0.999989	U145_;	0.283177	0.999675	b2701	0.737	1
859	2.7.1.23;	0.0568347	0.999989	U215_;	0.283177	0.999675	b2702	0.737	1
860	2.3.1.41f;	0.0568347	0.999989	U21_;	0.283178	0.999679	b2703	0.737	1
861	_1.14.19.-c;	0.0568347	0.999989	U168_;	0.283178	0.999679	b2704	0.737	1
862	2.3.1.179f;	0.0568347	0.999989	LACxtO;	0.283178	0.999679	b2705	0.737	1
863	2.3.1.180f;	0.0568347	0.999989	RNR1_4;	0.283179	0.999682	b2708	0.737	1
864	_2.8.1.8b;	0.0568347	0.999989	ALD5_1;	0.283179	0.999682	b2710	0.737	1
865	_2.3.1.181b;	0.0568347	0.999989	ALAxtO;	0.283179	0.999682	b2711	0.737	1
866	NADHbm;	0.0568347	0.999989	ADNxtO;	0.283179	0.999682	b2719	0.737	1
867	_1.5.1.2b;	0.0568348	0.999991	CYTDxtO;	0.283179	0.999682	b2720	0.737	1
868	2.7.4.6h;	0.0568349	0.999993	ATNxtO;	0.283179	0.999682	b2721	0.737	1
869	2.4.2.14;	0.0568349	0.999993	DTTPxtO;	0.283179	0.999682	b2722	0.737	1
870	6.3.4.13;	0.0568349	0.999993	CAR1;	0.28318	0.999686	b2723	0.737	1
871	6.3.5.3;	0.0568349	0.999993	DUR3;	0.28318	0.999686	b2724	0.737	1
872	6.3.3.1;	0.0568349	0.999993	U209_;	0.28318	0.999686	b2738	0.737	1
873	_2.7.4.3c;	0.0568349	0.999993	THRxtO;	0.28318	0.999686	b2744	0.737	1
874	2.3.1.41b;	0.056835	0.999995	VALxtO;	0.28318	0.999686	b2781	0.737	1
875	_2.3.2.2a;	0.056835	0.999995	POX1/FOX2/POT3_2;	0.283181	0.999689	b2784	0.737	1
876	1.1.1.271;	0.056835	0.999995	DAL3;	0.283181	0.999689	b2787	0.737	1
877	1.4.1.14;	0.0568351	0.999996	URK1_1;	0.283181	0.999689	b2788	0.737	1
878	2.7.1.107;	0.0568351	0.999996	ALD2;	0.283181	0.999689	b2789	0.737	1
879	_1.14.19.1b;	0.0568353	1	ALD3;	0.283181	0.999689	b2796	0.737	1
880				U143_;	0.283181	0.999689	b2797	0.737	1
881				U175_;	0.283181	0.999689	b2799	0.737	1
882				U192_;	0.283181	0.999689	b2800	0.737	1
883				U216_;	0.283181	0.999689	b2801	0.737	1
884				SERxtO;	0.283181	0.999689	b2802	0.737	1
885				ARA1_1;	0.283182	0.999693	b2803	0.737	1
886				FKS1;	0.283182	0.999693	b2810	0.737	1
887				HXT10_2;	0.283182	0.999693	b2813	0.737	1
888				HXT9_2;	0.283182	0.999693	b2817	0.737	1
889				SUL1;	0.283182	0.999693	b2835	0.737	1
890				SUL2;	0.283182	0.999693	b2836	0.737	1
891				YGR125W;	0.283182	0.999693	b2841	0.737	1
892				IDP3_1;	0.283183	0.999696	b2866	0.737	1
893				IDP3_2;	0.283183	0.999696	b2867	0.737	1
894				APA1_1;	0.283183	0.999696	b2868	0.737	1
895				U46_;	0.283183	0.999696	b2871	0.737	1
896				MET17_3;	0.283183	0.999696	b2874	0.737	1
897				GSC2;	0.283183	0.999696	b2883	0.737	1
898				GAL2_2;	0.283183	0.999696	b2889	0.737	1
899				HXT11_3;	0.283183	0.999696	b2890	0.737	1
900				STL1_2;	0.283183	0.999696	b2893	0.737	1
901				BPH1;	0.283183	0.999696	b2895	0.737	1
902				HXK1_2;	0.283184	0.9997	b2901	0.737	1
903				HXK2_2;	0.283184	0.9997	b2907	0.737	1
904				U14_;	0.283184	0.9997	b2914	0.737	1
905				GUK1_1;	0.283184	0.9997	b2917	0.737	1
906				U16_;	0.283184	0.9997	b2919	0.737	1
907				U52_;	0.283184	0.9997	b2920	0.737	1
908				ALD4_2;	0.283184	0.9997	b2923	0.737	1
909				GSH1;	0.283184	0.9997	b2925	0.737	1
910				U132_;	0.283184	0.9997	b2935	0.737	1
911				U229_;	0.283184	0.9997	b2937	0.737	1
912				AKGxtO;	0.283184	0.9997	b2938	0.737	1
913				LEUxtO;	0.283184	0.9997	b2943	0.737	1
914				YBR184W_1;	0.283185	0.999703	b2947	0.737	1
915				MET3;	0.283185	0.999703	b2954	0.737	1
916				GUT2;	0.283185	0.999703	b2957	0.737	1
917				U164_;	0.283185	0.999703	b2963	0.737	1
918				GABAxtO;	0.283185	0.999703	b2964	0.737	1
919				XANxtO;	0.283185	0.999703	b2965	0.737	1
920				DAL1;	0.283186	0.999707	b2975	0.737	1
921				U17_;	0.283186	0.999707	b2976	0.737	1
922				APT1;	0.283186	0.999707	b2979	0.737	1
923				HXT4_1;	0.283186	0.999707	b2987	0.737	1
924				GAL2_1;	0.283186	0.999707	b2988	0.737	1
925				HXT11_1;	0.283186	0.999707	b2994	0.737	1
926				STL1_1;	0.283186	0.999707	b2997	0.737	1
927				HXT1_1;	0.283186	0.999707	b3001	0.737	1
928				HXT11_2;	0.283186	0.999707	b3005	0.737	1
929				HXT13_1;	0.283186	0.999707	b3006	0.737	1
930				HXT15_1;	0.283186	0.999707	b3008	0.737	1
931				HXT16_1;	0.283186	0.999707	b3012	0.737	1
932				HXT10_1;	0.283186	0.999707	b3028	0.737	1
933				HXT17_1;	0.283186	0.999707	b3029	0.737	1
934				HXT2_1;	0.283186	0.999707	b3052	0.737	1
935				HXT4_2;	0.283186	0.999707	b3057	0.737	1
936				HXT3_1;	0.283186	0.999707	b3061	0.737	1
937				HXT5_1;	0.283186	0.999707	b3062	0.737	1
938				HXT6_1;	0.283186	0.999707	b3063	0.737	1
939				HXT7_1;	0.283186	0.999707	b3073	0.737	1
940				HXT8_1;	0.283186	0.999707	b3089	0.737	1
941				AMD1_1;	0.283187	0.999711	b3091	0.737	1
942				PNP1_5;	0.283187	0.999711	b3092	0.737	1
943				PRO3_2;	0.283187	0.999711	b3093	0.737	1
944				FUR4;	0.283187	0.999711	b3114	0.737	1
945				ASPxtO;	0.283187	0.999711	b3115	0.737	1
946				CYSxtO;	0.283187	0.999711	b3116	0.737	1
947				PYRxtO;	0.283187	0.999711	b3117	0.737	1
948				ACALxtO;	0.283187	0.999711	b3124	0.737	1
949				PCK1;	0.283188	0.999714	b3125	0.737	1
950				APT2;	0.283188	0.999714	b3126	0.737	1
951				U38_;	0.283188	0.999714	b3127	0.737	1
952				PUT2;	0.283188	0.999714	b3128	0.737	1
953				GDH3;	0.283188	0.999714	b3132	0.737	1
954				PRO2_2;	0.283188	0.999714	b3137	0.737	1
955				U120_;	0.283188	0.999714	b3161	0.737	1
956				TRExtO;	0.283189	0.999718	b3182	0.737	1
957				NCP1;	0.28319	0.999721	b3197	0.737	1
958				ERG12_3;	0.28319	0.999721	b3212	0.737	1
959				ERG25_2;	0.28319	0.999721	b3213	0.737	1
960				ERG26_2;	0.28319	0.999721	b3222	0.737	1
961				YLR100C_2;	0.28319	0.999721	b3223	0.737	1
962				YFR055W;	0.28319	0.999721	b3224	0.737	1
963				MET17_2;	0.28319	0.999721	b3225	0.737	1
964				GUT1;	0.28319	0.999721	b3258	0.737	1
965				U202_;	0.28319	0.999721	b3265	0.737	1
966				HXK2_4;	0.283191	0.999725	b3266	0.737	1
967				POX1/FOX2/POT3_1;	0.283191	0.999725	b3281	0.737	1
968				SLC1;	0.283191	0.999725	b3288	0.737	1
969				U8_;	0.283191	0.999725	b3290	0.737	1
970				YNK1_4;	0.283191	0.999725	b3350	0.737	1
971				U208_;	0.283191	0.999725	b3365	0.737	1
972				RFLAVxtO;	0.283191	0.999725	b3366	0.737	1
973				DINxtO;	0.283191	0.999725	b3367	0.737	1
974				PPA2;	0.283192	0.999728	b3370	0.737	1
975				ADK2_1;	0.283192	0.999728	b3371	0.737	1
976				MHT1;	0.283192	0.999728	b3374	0.737	1
977				SAM4;	0.283192	0.999728	b3380	0.737	1
978				PMT5;	0.283192	0.999728	b3384	0.737	1
979				PMT1;	0.283192	0.999728	b3385	0.737	1
980				PMT6;	0.283192	0.999728	b3386	0.737	1
981				PMT4;	0.283192	0.999728	b3390	0.737	1
982				PMT3;	0.283192	0.999728	b3396	0.737	1
983				HXK1_4;	0.283193	0.999732	b3397	0.737	1
984				YLR231C_1;	0.283193	0.999732	b3403	0.737	1
985				YBL098W;	0.283193	0.999732	b3409	0.737	1
986				U56_;	0.283193	0.999732	b3415	0.737	1
987				U97_;	0.283193	0.999732	b3416	0.737	1
988				YLR328W_2;	0.283193	0.999732	b3417	0.737	1
989				QNS1_2;	0.283193	0.999732	b3425	0.737	1
990				U167_;	0.283193	0.999732	b3426	0.737	1
991				MLTxtO;	0.283193	0.999732	b3428	0.737	1
992				ERG12_4;	0.283194	0.999735	b3429	0.737	1
993				U23_;	0.283194	0.999735	b3430	0.737	1
994				PRO2_1;	0.283194	0.999735	b3431	0.737	1
995				PHExtO;	0.283194	0.999735	b3432	0.737	1
996				PDC5;	0.283195	0.999739	b3437	0.737	1
997				URA1;	0.283195	0.999739	b3447	0.737	1
998				RNR3;	0.283195	0.999739	b3449	0.737	1
999				YNK1_3;	0.283195	0.999739	b3450	0.737	1
1000				U40_;	0.283195	0.999739	b3451	0.737	1
1001				U95_;	0.283195	0.999739	b3452	0.737	1
1002				PFK1_1;	0.283196	0.999742	b3453	0.737	1
1003				GLUxtO;	0.283196	0.999742	b3454	0.737	1
1004				PNTOxtO;	0.283196	0.999742	b3455	0.737	1
1005				GAL10;	0.283197	0.999746	b3456	0.737	1
1006				DUT1;	0.283197	0.999746	b3457	0.737	1
1007				RNR1_1;	0.283197	0.999746	b3458	0.737	1
1008				U123_;	0.283197	0.999746	b3460	0.737	1
1009				U124_;	0.283197	0.999746	b3469	0.737	1
1010				U146_;	0.283197	0.999746	b3475	0.737	1
1011				SFC1;	0.283197	0.999746	b3476	0.737	1
1012				MAE1;	0.283198	0.999749	b3477	0.737	1
1013				U2_;	0.283198	0.999749	b3478	0.737	1
1014				U67_;	0.283198	0.999749	b3479	0.737	1
1015				U138_;	0.283198	0.999749	b3480	0.737	1
1016				ACxtO;	0.283198	0.999749	b3493	0.737	1
1017				POX1/FOX2/POT3_3;	0.283199	0.999753	b3500	0.737	1
1018				PNP1_9;	0.283199	0.999753	b3502	0.737	1
1019				U59_;	0.283199	0.999753	b3503	0.737	1
1020				U60_;	0.283199	0.999753	b3517	0.737	1
1021				FOL1_1;	0.283199	0.999753	b3519	0.737	1
1022				PNC1_2;	0.283199	0.999753	b3526	0.737	1
1023				NPT1_2;	0.283199	0.999753	b3528	0.737	1
1024				JEN1_2;	0.283199	0.999753	b3540	0.737	1
1025				U211_;	0.283199	0.999753	b3541	0.737	1
1026				ICL2;	0.2832	0.999756	b3542	0.737	1
1027				U55_;	0.2832	0.999756	b3543	0.737	1
1028				U78_;	0.2832	0.999756	b3544	0.737	1
1029				RIB5;	0.2832	0.999756	b3546	0.737	1
1030				FAD1;	0.2832	0.999756	b3551	0.737	1
1031				U88_;	0.2832	0.999756	b3553	0.737	1
1032				COQ5;	0.2832	0.999756	b3559	0.737	1
1033				COQ6;	0.2832	0.999756	b3560	0.737	1
1034				SUCCxtO;	0.2832	0.999756	b3564	0.737	1
1035				GSY2;	0.283201	0.99976	b3565	0.737	1
1036				NDH2;	0.283201	0.99976	b3566	0.737	1
1037				U83_;	0.283201	0.99976	b3567	0.737	1
1038				QPT1_2;	0.283201	0.99976	b3568	0.737	1
1039				GLxtO;	0.283201	0.99976	b3571	0.737	1
1040				FBP26;	0.283202	0.999763	b3572	0.737	1
1041				ERG12_2;	0.283202	0.999763	b3575	0.737	1
1042				GPD2;	0.283202	0.999763	b3577	0.737	1
1043				THI6_2;	0.283202	0.999763	b3578	0.737	1
1044				FLX1;	0.283202	0.999763	b3579	0.737	1
1045				PMP2;	0.283202	0.999763	b3580	0.737	1
1046				PMA1;	0.283202	0.999763	b3581	0.737	1
1047				PDC1;	0.283203	0.999767	b3583	0.737	1
1048				U34_;	0.283203	0.999767	b3588	0.737	1
1049				GLT1;	0.283203	0.999767	b3591	0.737	1
1050				PMA2;	0.283203	0.999767	b3599	0.737	1
1051				DGxtO;	0.283203	0.999767	b3600	0.737	1
1052				PRS4;	0.283204	0.999771	b3603	0.737	1
1053				U20_;	0.283204	0.999771	b3605	0.737	1
1054				U24_;	0.283204	0.999771	b3610	0.737	1
1055				THR1;	0.283204	0.999771	b3612	0.737	1
1056				U82_;	0.283204	0.999771	b3616	0.737	1
1057				U106_;	0.283204	0.999771	b3617	0.737	1
1058				U126_;	0.283204	0.999771	b3619	0.737	1
1059				CRC1;	0.283204	0.999771	b3620	0.737	1
1060				GLCxtO;	0.283204	0.999771	b3621	0.737	1
1061				U25_;	0.283205	0.999774	b3622	0.737	1
1062				FMN1_2;	0.283205	0.999774	b3623	0.737	1
1063				U84_;	0.283205	0.999774	b3624	0.737	1
1064				YEL041W_2;	0.283205	0.999774	b3625	0.737	1
1065				PRS2;	0.283206	0.999778	b3626	0.737	1
1066				THR4_1;	0.283206	0.999778	b3627	0.737	1
1067				YJR078W;	0.283206	0.999778	b3628	0.737	1
1068				FOL2;	0.283206	0.999778	b3629	0.737	1
1069				ETHxtO;	0.283206	0.999778	b3630	0.737	1
1070				FBP1;	0.283207	0.999781	b3631	0.737	1
1071				ARA1_2;	0.283207	0.999781	b3632	0.737	1
1072				U53_;	0.283207	0.999781	b3640	0.737	1
1073				PRO3_3;	0.283207	0.999781	b3650	0.737	1
1074				U224_;	0.283207	0.999781	b3653	0.737	1
1075				FUMxtO;	0.283207	0.999781	b3654	0.737	1
1076				U39_;	0.283208	0.999785	b3665	0.737	1
1077				ACP1;	0.283209	0.999788	b3666	0.737	1
1078				U6_;	0.283209	0.999788	b3670	0.737	1
1079				PNP1_8;	0.283209	0.999788	b3671	0.737	1
1080				GND2;	0.28321	0.999792	b3679	0.737	1
1081				YLR100C_1;	0.28321	0.999792	b3691	0.737	1
1082				HOM6_2;	0.28321	0.999792	b3693	0.737	1
1083				PHO11;	0.28321	0.999792	b3709	0.737	1
1084				FMN1_1;	0.28321	0.999792	b3725	0.737	1
1085				U87_;	0.28321	0.999792	b3726	0.737	1
1086				YDL100C;	0.28321	0.999792	b3727	0.737	1
1087				YAT1;	0.283211	0.999795	b3728	0.737	1
1088				U204_;	0.283211	0.999795	b3739	0.737	1
1089				U15_;	0.283212	0.999799	b3747	0.737	1
1090				U44_;	0.283212	0.999799	b3748	0.737	1
1091				PROxtO;	0.283212	0.999799	b3749	0.737	1
1092				CAT2;	0.283213	0.999802	b3750	0.737	1
1093				U147_;	0.283213	0.999802	b3751	0.737	1
1094				U205_;	0.283213	0.999802	b3752	0.737	1
1095				PAPxtO;	0.283213	0.999802	b3772	0.737	1
1096				U86_;	0.283215	0.999809	b3779	0.737	1
1097				U222_;	0.283215	0.999809	b3781	0.737	1
1098				ILExtO;	0.283215	0.999809	b3784	0.737	1
1099				PNP1_2;	0.283216	0.999813	b3785	0.737	1
1100				U220_;	0.283216	0.999813	b3786	0.737	1
1101				YLR231C_2;	0.283217	0.999816	b3787	0.737	1
1102				U135_;	0.283217	0.999816	b3788	0.737	1
1103				U194_;	0.283217	0.999816	b3789	0.737	1
1104				DAxtO;	0.283217	0.999816	b3790	0.737	1
1105				C160xtO;	0.283217	0.999816	b3791	0.737	1
1106				THYxtO;	0.283217	0.999816	b3792	0.737	1
1107				GLR1;	0.283218	0.99982	b3793	0.737	1
1108				CTA1;	0.283219	0.999823	b3794	0.737	1
1109				CTT1;	0.283219	0.999823	b3803	0.737	1
1110				U177_;	0.283219	0.999823	b3806	0.737	1
1111				U5_;	0.28322	0.999827	b3816	0.737	1
1112				GSH2;	0.28322	0.999827	b3821	0.737	1
1113				AAC3;	0.28322	0.999827	b3823	0.737	1
1114				U111_;	0.283223	0.999838	b3824	0.737	1
1115				U122_;	0.283223	0.999838	b3825	0.737	1
1116				ADH3;	0.283224	0.999841	b3829	0.737	1
1117				HOR2;	0.283224	0.999841	b3831	0.737	1
1118				ERG11;	0.283225	0.999845	b3833	0.737	1
1119				U201_;	0.283225	0.999845	b3835	0.737	1
1120				PHO8;	0.283227	0.999852	b3843	0.737	1
1121				ERG24;	0.283228	0.999855	b3844	0.737	1
1122				ERG25_1;	0.283228	0.999855	b3845	0.737	1
1123				RHR2;	0.283228	0.999855	b3846	0.737	1
1124				SUR2;	0.283229	0.999859	b3849	0.737	1
1125				CDC8;	0.28323	0.999862	b3860	0.737	1
1126				YNK1_6;	0.28323	0.999862	b3867	0.737	1
1127				U219_;	0.283231	0.999866	b3870	0.737	1
1128				THMxtO;	0.283232	0.999869	b3875	0.737	1
1129				U101_;	0.283233	0.999873	b3892	0.737	1
1130				U105_;	0.283234	0.999876	b3893	0.737	1
1131				U26_;	0.283235	0.99988	b3894	0.737	1
1132				ERG6;	0.283236	0.999884	b3902	0.737	1
1133				ERG2;	0.283236	0.999884	b3903	0.737	1
1134				ERG3;	0.283236	0.999884	b3904	0.737	1
1135				ERG5;	0.283236	0.999884	b3907	0.737	1
1136				ERG4;	0.283236	0.999884	b3908	0.737	1
1137				GCV1_2;	0.283236	0.999884	b3909	0.737	1
1138				FPS1;	0.283236	0.999884	b3915	0.737	1
1139				U206_;	0.283236	0.999884	b3916	0.737	1
1140				PNP1_1;	0.283239	0.999894	b3917	0.737	1
1141				GAD1;	0.28324	0.999898	b3918	0.737	1
1142				FUN63;	0.283241	0.999901	b3924	0.737	1
1143				ERG26_1;	0.283242	0.999905	b3925	0.737	1
1144				U29_;	0.283242	0.999905	b3926	0.737	1
1145				BNA1;	0.283245	0.999915	b3927	0.737	1
1146				U54_;	0.283247	0.999922	b3930	0.737	1
1147				GLK1_3;	0.283248	0.999926	b3940	0.737	1
1148				RBK1_1;	0.283248	0.999926	b3942	0.737	1
1149				ADE16_1;	0.283248	0.999926	b3945	0.737	1
1150				ADE16_2;	0.283248	0.999926	b3946	0.737	1
1151				SHM2;	0.283248	0.999926	b3951	0.737	1
1152				U12_;	0.283249	0.999929	b3952	0.737	1
1153				CHOxtO;	0.283249	0.999929	b3962	0.737	1
1154				TRP3_1;	0.28325	0.999933	b3966	0.737	1
1155				JEN1_1;	0.28325	0.999933	b3996	0.737	1
1156				MET13;	0.283251	0.999936	b4014	0.737	1
1157				MIS1_1;	0.283251	0.999936	b4015	0.737	1
1158				MIS1_3;	0.283251	0.999936	b4019	0.737	1
1159				U203_;	0.283251	0.999936	b4024	0.737	1
1160				U3_;	0.283252	0.99994	b4031	0.737	1
1161				MANxtO;	0.283253	0.999944	b4032	0.737	1
1162				TKL1_1;	0.283254	0.999947	b4033	0.737	1
1163				YGR043C;	0.283254	0.999947	b4034	0.737	1
1164				PDE1;	0.283254	0.999947	b4035	0.737	1
1165				RIBxtO;	0.283254	0.999947	b4036	0.737	1
1166				TSC10;	0.283255	0.999951	b4042	0.737	1
1167				PDE2_1;	0.283255	0.999951	b4053	0.737	1
1168				PUR5;	0.283256	0.999954	b4054	0.737	1
1169				IMD4;	0.283256	0.999954	b4055	0.737	1
1170				IMD3;	0.283256	0.999954	b4067	0.737	1
1171				YAR075W;	0.283256	0.999954	b4069	0.737	1
1172				YLR328W_1;	0.283256	0.999954	b4070	0.737	1
1173				QNS1_1;	0.283256	0.999954	b4071	0.737	1
1174				U7_;	0.283257	0.999958	b4072	0.737	1
1175				URH1_2;	0.283257	0.999958	b4073	0.737	1
1176				U27_;	0.283259	0.999965	b4077	0.737	1
1177				GAL7_1;	0.28326	0.999968	b4079	0.737	1
1178				ADE17_1;	0.28326	0.999968	b4084	0.737	1
1179				ADE17_2;	0.28326	0.999968	b4085	0.737	1
1180				U154_;	0.28326	0.999968	b4086	0.737	1
1181				TDH1;	0.283261	0.999972	b4087	0.737	1
1182				TDH2;	0.283261	0.999972	b4088	0.737	1
1183				DAL7;	0.283261	0.999972	b4090	0.737	1
1184				MLS1;	0.283261	0.999972	b4094	0.737	1
1185				PYC1;	0.283261	0.999972	b4111	0.737	1
1186				PRS3;	0.283261	0.999972	b4115	0.737	1
1187				PRS1;	0.283261	0.999972	b4117	0.737	1
1188				ASNxtO;	0.283261	0.999972	b4119	0.737	1
1189				GPM2;	0.283262	0.999975	b4120	0.737	1
1190				GPM3;	0.283262	0.999975	b4122	0.737	1
1191				ERG12_1;	0.283262	0.999975	b4123	0.737	1
1192				U99_;	0.283262	0.999975	b4129	0.737	1
1193				U100_;	0.283262	0.999975	b4131	0.737	1
1194				URK1_3;	0.283263	0.999979	b4132	0.737	1
1195				DANNAxtO;	0.283263	0.999979	b4136	0.737	1
1196				GLK1_2;	0.283264	0.999982	b4138	0.737	1
1197				HXK1_3;	0.283264	0.999982	b4139	0.737	1
1198				HXK2_3;	0.283264	0.999982	b4151	0.737	1
1199				YNK1_5;	0.283264	0.999982	b4152	0.737	1
1200				AAT2_2;	0.283264	0.999982	b4153	0.737	1
1201				PUT1;	0.283264	0.999982	b4154	0.737	1
1202				DFR1_1;	0.283264	0.999982	b4161	0.737	1
1203				MDH2;	0.283265	0.999986	b4169	0.737	1
1204				U28_;	0.283265	0.999986	b4192	0.737	1
1205				AAT1_2;	0.283265	0.999986	b4193	0.737	1
1206				MET12;	0.283265	0.999986	b4194	0.737	1
1207				PUT4_4;	0.283265	0.999986	b4195	0.737	1
1208				UGA4_1;	0.283265	0.999986	b4196	0.737	1
1209				FEN2;	0.283265	0.999986	b4197	0.737	1
1210				GUK1_3;	0.283266	0.999989	b4198	0.737	1
1211				DCD1_1;	0.283266	0.999989	b4213	0.737	1
1212				PNP1_3;	0.283266	0.999989	b4219	0.737	1
1213				U32_;	0.283266	0.999989	b4226	0.737	1
1214				UGA1;	0.283266	0.999989	b4227	0.737	1
1215				YBR006W;	0.283266	0.999989	b4230	0.737	1
1216				ASN2;	0.283266	0.999989	b4231	0.737	1
1217				U85_;	0.283266	0.999989	b4232	0.737	1
1218				MTD1;	0.283266	0.999989	b4233	0.737	1
1219				HXT1_2;	0.283266	0.999989	b4237	0.737	1
1220				HXT10_3;	0.283266	0.999989	b4238	0.737	1
1221				HXT11_4;	0.283266	0.999989	b4239	0.737	1
1222				HXT13_2;	0.283266	0.999989	b4240	0.737	1
1223				HXT15_2;	0.283266	0.999989	b4242	0.737	1
1224				HXT16_2;	0.283266	0.999989	b4254	0.737	1
1225				HXT17_2;	0.283266	0.999989	b4258	0.737	1
1226				HXT2_2;	0.283266	0.999989	b4260	0.737	1
1227				HXT3_2;	0.283266	0.999989	b4265	0.737	1
1228				HXT4_3;	0.283266	0.999989	b4266	0.737	1
1229				HXT5_2;	0.283266	0.999989	b4267	0.737	1
1230				HXT6_2;	0.283266	0.999989	b4268	0.737	1
1231				HXT7_2;	0.283266	0.999989	b4287	0.737	1
1232				HXT8_2;	0.283266	0.999989	b4288	0.737	1
1233				HXT9_3;	0.283266	0.999989	b4289	0.737	1
1234				GAP1_21;	0.283266	0.999989	b4290	0.737	1
1235				CAN1_2;	0.283266	0.999989	b4291	0.737	1
1236				MIxtO;	0.283266	0.999989	b4301	0.737	1
1237				C180xtO;	0.283266	0.999989	b4311	0.737	1
1238				YJL200C;	0.283267	0.999993	b4321	0.737	1
1239				OSM1;	0.283267	0.999993	b4322	0.737	1
1240				DLD1;	0.283267	0.999993	b4323	0.737	1
1241				CKI1;	0.283267	0.999993	b4356	0.737	1
1242				PCT1;	0.283267	0.999993	b4358	0.737	1
1243				CPT1;	0.283267	0.999993	b4374	0.737	1
1244				PNP1_6;	0.283267	0.999993	b4381	0.737	1
1245				U22_;	0.283267	0.999993	b4382	0.737	1
1246				YBR284W;	0.283267	0.999993	b4383	0.737	1
1247				YJL070C;	0.283267	0.999993	b4384	0.737	1
1248				GFA1;	0.283267	0.999993	b4390	0.737	1
1249				U42_;	0.283267	0.999993	b4392	0.737	1
1250				U43_;	0.283267	0.999993	b4394	0.737	1
1251				ALD4_1;	0.283267	0.999993	b4395	0.737	1
1252				FOL1_2;	0.283267	0.999993	b4460	0.737	1
1253				U90_;	0.283267	0.999993	b4467	0.737	1
1254				PET9;	0.283267	0.999993	b4468	0.737	1
1255				HXT14;	0.283267	0.999993	b4471	0.737	1
1256				U191_;	0.283267	0.999993	b4474	0.737	1
1257				VHT1;	0.283267	0.999993	b4476	0.737	1
1258				INSxtO;	0.283267	0.999993	b4477	0.737	1
1259				MALxtO;	0.283267	0.999993	b4478	0.737	1
1260				ADxtO;	0.283267	0.999993	b4481	0.737	1
1261				AONAxtO;	0.283267	0.999993	b4485	0.737	1
1262				ENO2;	0.283268	0.999996
1263				ERR1_1;	0.283268	0.999996
1264				ERR2;	0.283268	0.999996
1265				ERR1_2;	0.283268	0.999996
1266				UGP1;	0.283268	0.999996
1267				YBR184W_5;	0.283268	0.999996
1268				MAL32;	0.283268	0.999996
1269				YGR287C;	0.283268	0.999996
1270				YIL172C;	0.283268	0.999996
1271				YJL216C;	0.283268	0.999996
1272				DUR1_2;	0.283268	0.999996
1273				LCB2;	0.283268	0.999996
1274				LCB1;	0.283268	0.999996
1275				SCS7;	0.283268	0.999996
1276				AUR1;	0.283268	0.999996
1277				HMG2;	0.283268	0.999996
1278				HMG1;	0.283268	0.999996
1279				CDD1_1;	0.283268	0.999996
1280				CDD1_2;	0.283268	0.999996
1281				AAH1_1;	0.283268	0.999996
1282				PNP1_7;	0.283268	0.999996
1283				XPT1;	0.283268	0.999996
1284				URH1_1;	0.283268	0.999996
1285				AAH1_3;	0.283268	0.999996
1286				HPT1_2;	0.283268	0.999996
1287				RNR1_2;	0.283268	0.999996
1288				U36_;	0.283268	0.999996
1289				CHA1_1;	0.283268	0.999996
1290				SAM1;	0.283268	0.999996
1291				MET10;	0.283268	0.999996
1292				ARO8;	0.283268	0.999996
1293				EXG2;	0.283268	0.999996
1294				BGL2;	0.283268	0.999996
1295				EXG1;	0.283268	0.999996
1296				SPR1;	0.283268	0.999996
1297				THI80_1;	0.283268	0.999996
1298				PDX3_1;	0.283268	0.999996
1299				PDX3_5;	0.283268	0.999996
1300				BIO4;	0.283268	0.999996
1301				BIO2;	0.283268	0.999996
1302				QPT1_1;	0.283268	0.999996
1303				U140_;	0.283268	0.999996
1304				SUC2;	0.283268	0.999996
1305				MAL31;	0.283268	0.999996
1306				TAT2_1;	0.283268	0.999996
1307				GAP1_12;	0.283268	0.999996
1308				U174_;	0.283268	0.999996
1309				FUI1_1;	0.283268	0.999996
1310				U176_;	0.283268	0.999996
1311				U180_;	0.283268	0.999996
1312				U181_;	0.283268	0.999996
1313				U185_;	0.283268	0.999996
1314				FUI1_2;	0.283268	0.999996
1315				U186_;	0.283268	0.999996
1316				FUI1_3;	0.283268	0.999996
1317				U193_;	0.283268	0.999996
1318				U196_;	0.283268	0.999996
1319				U197_;	0.283268	0.999996
1320				U213_;	0.283268	0.999996
1321				DAL4;	0.283268	0.999996
1322				U223_;	0.283268	0.999996
1323				SAMxtO;	0.283268	0.999996
1324				SUCxtO;	0.283268	0.999996
1325				TRPxtO;	0.283268	0.999996
1326				URIxtO;	0.283268	0.999996
1327				BTxtO;	0.283268	0.999996
1328				PYK2;	0.283269	1
1329				TPS3;	0.283269	1
1330				U4_;	0.283269	1
1331				URK1_2;	0.283269	1
1332				U31_;	0.283269	1
1333				U41_;	0.283269	1
1334				SAM2;	0.283269	1
1335				URA2_2;	0.283269	1
1336				NMT1;	0.283269	1
1337				U77_;	0.283269	1
1338				FOL1_3;	0.283269	1
1339				GLACxtO;	0.283269	1
1340				UREAxtO;	0.283269	1
1341				GLALxtO;	0.283269	1
1342				OGTxtO;	0.283269	1
1343				VanxtO;	0.283269	1
1344				3DSD;	0.283269	1
1345				ACAR;	0.283269	1
1346				hsOMT;	0.283269	1
1347				CIT2;	0.28327	1
1348				YBR184W_3;	0.28327	1
1349				APA2;	0.28327	1
1350				URA6_1;	0.28327	1
1351				URA7_2;	0.28327	1
1352				ARO9_2;	0.28327	1
1353				GPD1;	0.28327	1
1354				U76_;	0.28327	1
1355				YLR328W_3;	0.28327	1
1356				U182_;	0.28327	1
1357				U184_;	0.28327	1
1358				U188_;	0.28327	1
1359				U190_;	0.28327	1
1360				U198_;	0.28327	1
1361				U200_;	0.28327	1
1362				AUS1_2;	0.28327	1
1363				ACH1;	0.283271	1.00001
1364				U13_;	0.283271	1.00001
1365				CYR1;	0.283271	1.00001
1366				PNP1_4;	0.283271	1.00001
1367				ADK1_3;	0.283271	1.00001
1368				YNK1_9;	0.283271	1.00001
1369				ASP3-1;	0.283271	1.00001
1370				ASP3-2;	0.283271	1.00001
1371				ASP3-3;	0.283271	1.00001
1372				ASP3-4;	0.283271	1.00001
1373				ASP1;	0.283271	1.00001
1374				U207_;	0.283271	1.00001
1375				U218_;	0.283271	1.00001
1376				HISxtO;	0.283271	1.00001
1377				CIT3;	0.283272	1.00001
1378				SOL2;	0.283272	1.00001
1379				SOL3;	0.283272	1.00001
1380				PGM1_1;	0.283272	1.00001
1381				PGM2_1;	0.283272	1.00001
1382				GAL1;	0.283272	1.00001
1383				ACP1/CEM1/MCT1/OAR1_7;	0.283272	1.00001
1384				ACP1/CEM1/MCT1/OAR1_8;	0.283272	1.00001
1385				ACP1/CEM1/MCT1/OAR1_9;	0.283272	1.00001
1386				PRS5;	0.283272	1.00001
1387				CHA1_2;	0.283272	1.00001
1388				YIL167W;	0.283272	1.00001
1389				ARO3;	0.283272	1.00001
1390				PNC1_1;	0.283272	1.00001
1391				METxtO;	0.283272	1.00001
1392				ORNxtO;	0.283272	1.00001
1393				TYRxtO;	0.283272	1.00001
1394				GLC3;	0.283273	1.00001
1395				GPH1;	0.283273	1.00001
1396				ECM17;	0.283273	1.00001
1397				YNK1_7;	0.283273	1.00001
1398				HPT1_1;	0.283273	1.00001
1399				RNR1_3;	0.283273	1.00001
1400				ASN1;	0.283273	1.00001
1401				PRO1;	0.283273	1.00001
1402				URAxtO;	0.283273	1.00001
1403				SOL4;	0.283274	1.00002
1404				ACB1/ACC1/FAS1/FAS2/_4;	0.283274	1.00002
1405				LCB5_1;	0.283274	1.00002
1406				FCY1;	0.283274	1.00002
1407				GCV1_1;	0.283274	1.00002
1408				ITR1;	0.283274	1.00002
1409				ITR2;	0.283274	1.00002
1410				U153_;	0.283274	1.00002
1411				GSNxtO;	0.283274	1.00002
1412				DTxtO;	0.283274	1.00002
1413				ADK1_2;	0.283275	1.00002
1414				DIC1_1;	0.283275	1.00002
1415				FRUxtO;	0.283275	1.00002
1416				YEL047C;	0.283276	1.00002
1417				PFK26;	0.283276	1.00002
1418				PFK27;	0.283276	1.00002
1419				FSP2_1;	0.283276	1.00002
1420				URA7_1;	0.283276	1.00002
1421				URA8_1;	0.283276	1.00002
1422				U37_;	0.283276	1.00002
1423				SER33;	0.283276	1.00002
1424				SAM3;	0.283276	1.00002
1425				LYSxtO;	0.283276	1.00002
1426				FORxtO;	0.283276	1.00002
1427				CITxtO;	0.283276	1.00002
1428				DUR1_1;	0.283277	1.00003
1429				FUR1;	0.283277	1.00003
1430				U179_;	0.283277	1.00003
1431				U187_;	0.283277	1.00003
1432				U195_;	0.283277	1.00003
1433				GLYxtO;	0.283277	1.00003
1434				U30_;	0.283278	1.00003
1435				GLNxtO;	0.283278	1.00003
1436				DUxtO;	0.28328	1.00004
1437				GNxtO;	0.283281	1.00004
1438				U214_;	0.283535	1.00094

## Sheet: fba
	Synechocystis sp. PCC6803	FBA	normalized	Saccharomyces cerevisiae	FBA	normalized	Escherichia coli	FBA	normalized
1	2.7.2.3;	0	0	GLCxtI;	0	0	b0003	0	0
2	2.5.1.6;	0	0	Growth;	0	0	b0004	0	0
3	1.5.1.5;	0	0	U110_;	0	0	b0025	0	0
4	1.14.13.81a;	0	0	PSA1;	0	0	b0029	0	0
5	1.14.13.81b;	0	0	DPM1;	0	0	b0031	0	0
6	1.14.13.81c;	0	0	BMxtO;	0	0	b0052	0	0
7	_Fd;	0	0	SEC53;	0	0	b0071	0	0
8	_lightI;	0	0	VGRO;	0	0	b0072	0	0
9	5.1.3.1;	0	0	PMI40;	0	0	b0073	0	0
10	2.7.6.1;	0	0	U66_;	0	0	b0074	0	0
11	2.3.3.1;	0	0	PRO3_1;	0	0	b0085	0	0
12	4.2.1.3a;	0	0	HIS2;	0	0	b0086	0	0
13	4.2.1.3b;	0	0	ARG8;	0	0	b0087	0	0
14	2.1.1.13;	0	0	FAS1_2;	0	0	b0088	0	0
15	2.2.1.1b;	0	0	ECM40_2;	0	0	b0090	0	0
16	2.4.2.17;	0	0	HIS4_3;	0	0	b0091	0	0
17	3.6.1.31;	0	0	ARG5_2;	0	0	b0096	0	0
18	3.5.4.19;	0	0	ARG5_1;	0	0	b0103	0	0
19	5.3.1.16;	0	0	HIS3;	0	0	b0109	0	0
20	2.4.2.-a;	0	0	HIS4_1;	0	0	b0131	0	0
21	4.2.1.19;	0	0	HIS5;	0	0	b0133	0	0
22	2.6.1.9a;	0	0	HIS7;	0	0	b0134	0	0
23	~3.1.3.15;	0	0	HIS1;	0	0	b0142	0	0
24	1.1.1.23a;	0	0	HIS6;	0	0	b0154	0	0
25	1.1.1.23b;	0	0	ORT1;	0	0	b0159	0	0
26	5.3.1.1;	0	0	HIS4_2;	0	0	b0166	0	0
27	2.7.2.4;	0	0	ARO1_1;	0	0	b0173	0	0
28	1.2.1.11;	0	0	ARO1_2;	0	0	b0174	0	0
29	_4.3.1.19b;	0	0	FAS1_1;	0	0	b0175	0	0
30	5.1.1.1;	0	0	U112_;	0	0	b0179	0	0
31	3.5.4.25;	0	0	SLFxtI;	0	0	b0181	0	0
32	3.5.4.26;	0	0	ACC1;	0	0	b0182	0	0
33	1.1.1.193;	0	0	TPS2;	0	0	b0185	0	0
34	RIBOPHOSPHAT-RXN;	0	0	U18_;	0	0	b0369	0	0
35	Metbm;	0	0	SAH1;	0	0	b0386	0	0
36	Leubm;	0	0	CHO1_1;	0	0	b0414	0	0
37	2.7.1.39;	0	0	ACB1/ACC1/FAS1/FAS2/_5;	0	0	b0415	0	0
38	4.2.3.1a;	0	0	ACB1/ACC1/FAS1/FAS2/_3;	0	0	b0417	0	0
39	Asnbm;	0	0	PSD2;	0	0	b0420	0	0
40	Valbm;	0	0	U19_;	0	0	b0421	0	0
41	Alabm;	0	0	ERG8;	0	0	b0423	0	0
42	2.3.1.30;	0	0	MVD1;	0	0	b0475	0	0
43	2.5.1.47;	0	0	DPP1;	0	0	b0522	0	0
44	2.7.1.19;	0	0	OPI3_2;	0	0	b0523	0	0
45	4.1.1.39;	0	0	ACB1/ACC1/FAS1/FAS2/_7;	0	0	b0524	0	0
46	Glybm;	0	0	ACB1/ACC1/FAS1/FAS2/_6;	0	0	b0639	0	0
47	4.1.3.27;	0	0	U69_;	0	0	b0720	0	0
48	2.4.2.18;	0	0	HMGS;	0	0	b0750	0	0
49	5.3.1.24;	0	0	ERG10_1;	0	0	b0907	0	0
50	4.1.1.48;	0	0	OPI3_1;	0	0	b0908	0	0
51	Hisbm;	0	0	CHO2;	0	0	b0914	0	0
52	Aspbm;	0	0	GUK1_2;	0	0	b0915	0	0
53	Lysbm;	0	0	ACB1/ACC1/FAS1/FAS2/_8;	0	0	b0918	0	0
54	2.6.1.11;	0	0	ACB1/ACC1/FAS1/FAS2/_9;	0	0	b0928	0	0
55	1.2.1.38;	0	0	PIS1;	0	0	b0945	0	0
56	2.7.2.8;	0	0	ERG7;	0	0	b0954	0	0
57	Serbm;	0	0	ACB1/ACC1/FAS1/FAS2/_2;	0	0	b1062	0	0
58	Glubm;	0	0	IDI1;	0	0	b1092	0	0
59	Thrbm;	0	0	CYS3;	0	0	b1093	0	0
60	Argbm;	0	0	ERG9;	0	0	b1094	0	0
61	3.1.3.5a;	0	0	ERG1;	0	0	b1096	0	0
62	1.2.4.1;	0	0	INO1;	0	0	b1098	0	0
63	2.3.1.12;	0	0	INM1;	0	0	b1131	0	0
64	1.8.1.4a;	0	0	CYS4;	0	0	b1136	0	0
65	2.7.1.40b;	0	0	ERG20_2;	0	0	b1208	0	0
66	2.7.4.3b;	0	0	ERG20_1;	0	0	b1210	0	0
67	3.1.3.5b;	0	0	ACB1/ACC1/FAS1/FAS2/_1;	0	0	b1215	0	0
68	4.2.1.51;	0	0	CDC21;	0	0	b1260	0	0
69	2.6.1.9b;	0	0	YIL145C;	0	0	b1261	0	0
70	2.1.2.3;	0	0	ECM31;	0	0	b1262	0	0
71	3.5.4.10;	0	0	U98_;	0	0	b1263	0	0
72	2.1.3.3;	0	0	U94_;	0	0	b1264	0	0
73	6.3.4.5a;	0	0	U96_;	0	0	b1277	0	0
74	4.3.2.1;	0	0	PAN5;	0	0	b1281	0	0
75	_2.6.1.1d;	0	0	YNK1_1;	0	0	b1288	0	0
76	2.6.1.83;	0	0	U131_;	0	0	b1415	0	0
77	5.1.1.7;	0	0	BAT2_3;	0	0	b1662	0	0
78	tRNA 6.1.1.14;	0	0	LEU2;	0	0	b1693	0	0
79	tRNA 6.1.1.17;	0	0	LEU4;	0	0	b1740	0	0
80	1.13.11.27;	0	0	BAT2_2;	0	0	b1812	0	0
81	2.7.4.14a;	0	0	TRR1;	0	0	b2019	0	0
82	2.7.7.7d;	0	0	ARO1_5;	0	0	b2020	0	0
83	2.4.2.7a;	0	0	ARO1_4;	0	0	b2021	0	0
84	dead end 2.4.2.-b;	0	0	ARO1_3;	0	0	b2022	0	0
85	2.7.4.8a;	0	0	ARO2;	0	0	b2023	0	0
86	~6.3.4.3;	0	0	LYS2_1;	0	0	b2024	0	0
87	_3.6.3.14stoi;	0	0	U51_;	0	0	b2025	0	0
88	1.8.7.1;	0	0	LYS9;	0	0	b2026	0	0
89	1.2.1.3c;	0	0	LYS1;	0	0	b2103	0	0
90	_6.4.1.2;	0	0	HOM2;	0	0	b2153	0	0
91	2.3.1.39;	0	0	HOM3;	0	0	b2312	0	0
92	2.3.1.41a;	0	0	U47_;	0	0	b2315	0	0
93	1.1.1.100a;	0	0	U91_;	0	0	b2316	0	0
94	4.2.1.-a;	0	0	PPT2;	0	0	b2320	0	0
95	1.3.1.9a;	0	0	GUA1;	0	0	b2323	0	0
96	1.1.1.100b;	0	0	ADE12;	0	0	b2329	0	0
97	4.2.1.-b;	0	0	ADE13_2;	0	0	b2400	0	0
98	1.3.1.9b;	0	0	YDR531W;	0	0	b2472	0	0
99	1.1.1.100c;	0	0	U92_;	0	0	b2476	0	0
100	4.2.1.-c;	0	0	U93_;	0	0	b2478	0	0
101	1.3.1.9c;	0	0	OxobutxtO;	0	0	b2499	0	0
102	1.1.1.100d;	0	0	NH3xtI;	0	0	b2507	0	0
103	1.3.1.9d;	0	0	CTP1_3;	0	0	b2515	0	0
104	4.2.1.-d;	0	0	PIxtO;	0	0	b2530	0	0
105	1.1.1.100e;	0	0	PHO84;	0	0	b2557	0	0
106	4.2.1.-e;	0	0	ILV5_1;	4.74539e-33	1.67522e-32	b2564	0	0
107	1.3.1.9e;	0	0	ILV3_1;	4.74539e-33	1.67522e-32	b2574	0	0
108	1.1.1.100f;	0	0	ILV2_2;	4.74539e-33	1.67522e-32	b2585	0	0
109	4.2.1.-f;	0	0	AAT2_1;	3.17535e-32	1.12097e-31	b2599	0	0
110	1.3.1.9f;	0	0	U136_;	4.40203e-32	1.55401e-31	b2600	0	0
111	1.1.1.100g;	0	0	ILV1;	6.63988e-32	2.34402e-31	b2615	0	0
112	4.2.1.-g;	0	0	ILV2_1;	6.63988e-32	2.34402e-31	b2687	0	0
113	1.3.1.9g;	0	0	ILV5_2;	6.63988e-32	2.34402e-31	b2746	0	0
114	2.3.1.179i;	0	0	ILV3_2;	6.63988e-32	2.34402e-31	b2747	0	0
115	1.1.1.100h;	0	0	U137_;	6.63988e-32	2.34402e-31	b2750	0	0
116	4.2.1.-h;	0	0	U128_;	6.63988e-32	2.34402e-31	b2751	0	0
117	1.3.1.9h;	0	0	BAT2_1;	6.63988e-32	2.34402e-31	b2752	0	0
118	~3.1.2.14a;	0	0	TRP4;	7.57775e-32	2.67511e-31	b2762	0	0
119	~3.1.2.14b;	0	0	TRP1;	7.57775e-32	2.67511e-31	b2763	0	0
120	~3.1.2.14c;	0	0	TRP5;	7.57775e-32	2.67511e-31	b2764	0	0
121	~3.1.2.14d;	0	0	TRP3_2;	7.57775e-32	2.67511e-31	b2780	0	0
122	~3.1.2.14e;	0	0	ARO7;	1.19319e-31	4.21222e-31	b2818	0	0
123	~3.1.2.14g;	0	0	ARO9_1;	1.19319e-31	4.21222e-31	b2827	0	0
124	tRNA 1.2.1.70;	0	0	PHA2;	1.19319e-31	4.21222e-31	b2838	0	0
125	5.4.3.8;	0	0	URA4;	5.93913e-31	2.09664e-30	b2927	0	0
126	4.2.1.24;	0	0	URA2_1;	5.93913e-31	2.09664e-30	b2942	0	0
127	2.5.1.61;	0	0	CDS1_2;	3.90967e-19	1.3802e-18	b3018	0	0
128	4.2.1.75;	0	0	URA3;	1.28165e-18	4.5245e-18	b3040	0	0
129	4.1.1.37a;	0	0	ADE57_2;	2.12989e-18	7.51897e-18	b3041	0	0
130	~1.3.3.4;	0	0	ADE6;	2.12989e-18	7.51897e-18	b3058	0	0
131	4.99.1.1;	0	0	ADE57_1;	2.12989e-18	7.51897e-18	b3172	0	0
132	2.5.1.-;	0	0	ADE4;	2.12989e-18	7.51897e-18	b3176	0	0
133	_COX15;	0	0	ADE8;	2.12989e-18	7.51897e-18	b3177	0	0
134	_1.14.99.3;	0	0	MET16;	2.12989e-18	7.51897e-18	b3187	0	0
135	1.3.7.5;	0	0	MET14;	2.12989e-18	7.51897e-18	b3189	0	0
136	6.6.1.1;	0	0	MET2;	2.12989e-18	7.51897e-18	b3196	0	0
137	2.1.1.11;	0	0	ADE13_1;	2.12989e-18	7.51897e-18	b3198	0	0
138	dead end no-stoich Zn-Bacterio-chlorophyll-a_spont;	0	0	ADE2;	2.12989e-18	7.51897e-18	b3255	0	0
139	~1.3.1.75b;	0	0	ADE1;	2.12989e-18	7.51897e-18	b3256	0	0
140	_BacChl_spont-stoi;	0	0	YNK1_2;	2.12989e-18	7.51897e-18	b3359	0	0
141	_BacPheo_spont-stoi;	0	0	GLN1;	1.14227e-17	4.03246e-17	b3360	0	0
142	_Chlb_spont;	0	0	IPP1;	1.47162e-17	5.19513e-17	b3368	0	0
143	_Pheo_spont-stoi;	0	0	U227_;	1.84364e-17	6.50844e-17	b3389	0	0
144	2.1.1.107a;	0	0	O2xtI;	1.84364e-17	6.50844e-17	b3433	0	0
145	2.1.1.107b;	0	0	ARG3;	1.58338e-16	5.58967e-16	b3607	0	0
146	4.99.1.3;	0	0	ARG4;	1.58338e-16	5.58967e-16	b3608	0	0
147	2.1.1.151;	0	0	ARG1;	1.58338e-16	5.58967e-16	b3633	0	0
148	2.1.1.131a;	0	0	RKI1;	4.33419e-16	1.53006e-15	b3634	0	0
149	2.1.1.133a;	0	0	U228_;	0.0255322	0.0901341	b3639	0	0
150	RXN-8763;	0	0	CO2xtO;	0.0255322	0.0901341	b3642	0	0
151	RXN-8764;	0	0	COX1;	0.0586913	0.207193	b3648	0	0
152	_1.3.1.54;	0	0	U109_;	0.0586913	0.207193	b3729	0	0
153	RXN-8766;	0	0	ATP1;	0.0970687	0.342673	b3730	0	0
154	RXN-8767;	0	0	PGK1;	0.10178	0.359305	b3770	0	0
155	RXN-8768;	0	0	RIP1;	0.171149	0.604192	b3771	0	0
156	_6.3.1.-;	0	0	U133_;	0.253964	0.896547	b3774	0	0
157	~1.16.8.1;	0	0	PDA1;	0.256635	0.905976	b3804	0	0
158	2.5.1.17a;	0	0	SDH3_2;	0.257139	0.907756	b3805	0	0
159	6.3.5.10;	0	0	SDH3_1;	0.257139	0.907756	b3809	0	0
160	6.3.1.10a;	0	0	FBA1;	0.265599	0.937621	b3850	0	0
161	RXN-8626;	0	0	TPI1;	0.265658	0.937829	b3939	0	0
162	4.1.1.81;	0	0	KGD1;	0.275439	0.972358	b3941	0	0
163	2.7.1.156;	0	0	LSC2;	0.275439	0.972358	b3957	0	0
164	2.7.7.62;	0	0	LYS20_2;	0.276399	0.975747	b3958	0	0
165	dead end 2.7.8.26;	0	0	U49_;	0.276399	0.975747	b3959	0	0
166	LUMAZINESYN-RXN;	0	0	U50_;	0.276399	0.975747	b3960	0	0
167	DIOHBUTANONEPSYN-RXN;	0	0	U129_;	0.276399	0.975747	b3967	0	0
168	2.5.1.9;	0	0	LYS4;	0.276399	0.975747	b3972	0	0
169	_benzimidazole-spont;	0	0	LYS12;	0.276399	0.975747	b3974	0	0
170	~2.4.2.21;	0	0	YDR111C;	0.278374	0.98272	b3990	0	0
171	~3.1.3.73;	0	0	IDH1;	0.278879	0.984502	b3991	0	0
172	~2.4.2.1;	0	0	ADE3_3;	0.279686	0.987351	b3992	0	0
173	_FMNH2;	0	0	CTP1_1;	0.280079	0.988739	b3993	0	0
174	2.5.1.7;	0	0	MET22;	0.280161	0.989028	b3994	0	0
175	_1.1.1.158;	0	0	YFL030W;	0.281525	0.993843	b3997	0	0
176	6.3.2.8;	0	0	GLY1;	0.281764	0.994687	b4005	0	0
177	6.3.2.9;	0	0	ZWF1;	0.282306	0.9966	b4006	0	0
178	6.3.2.13;	0	0	IDP1_1;	0.282446	0.997095	b4013	0	0
179	6.3.2.10a;	0	0	IDP1_2;	0.282446	0.997095	b4039	0	0
180	2.7.8.13a;	0	0	RPE1;	0.282485	0.997232	b4040	0	0
181	2.4.1.227a;	0	0	SER1_1;	0.28311	0.999439	b4041	0	0
182	_6.3.1.2b;	0	0	SER2;	0.28311	0.999439	b4160	0	0
183	~2.3.2.10a;	0	0	PYRD;	0.283139	0.999541	b4177	0	0
184	3.6.1.27;	0	0	ALD6;	0.28314	0.999545	b4244	0	0
185	_peptidoglycan_syna;	0	0	ADE3_1;	0.283207	0.999781	b4245	0	0
186	2.7.7.27;	0	0	APA1_3;	0.28325	0.999933	b4407	0	0
187	_2.5.1.21a;	0	0	TYR1;	0.283302	1.00012	s0001	0	0
188	_2.5.1.21b;	0	0	YJR105W;	0.283314	1.00016	b3731	0.237	0.321574
189	_1.3.1.2;	0	0	HOM6_1;	0.283321	1.00018	b3732	0.237	0.321574
190	_HPT;	0	0	ERG25_2;	0.283334	1.00023	b3733	0.237	0.321574
191	_2.5.1.32;	0	0	ERG26_2;	0.283334	1.00023	b3734	0.237	0.321574
192	_CrtP1;	0	0	YLR100C_2;	0.283334	1.00023	b3735	0.237	0.321574
193	_CrtP2;	0	0	URA6_3;	0.283335	1.00023	b3736	0.237	0.321574
194	~CrtLa;	0	0	YLR100C_1;	0.283339	1.00025	b3737	0.237	0.321574
195	~CrtLb;	0	0	ERG11;	0.283339	1.00025	b3738	0.237	0.321574
196	_CrtOa;	0	0	ERG24;	0.283339	1.00025	b1779	0.581	0.788331
197	_CrtOb;	0	0	ERG25_1;	0.283339	1.00025	b2926	0.581	0.788331
198	_CrtRc;	0	0	ERG26_1;	0.283339	1.00025	b2276	0.601	0.815468
199	_CrtRd;	0	0	U14_;	0.28334	1.00025	b2277	0.601	0.815468
200	_CrtRe;	0	0	DCD1_1;	0.283341	1.00025	b2278	0.601	0.815468
201	_CrtRf;	0	0	U146_;	0.283343	1.00026	b2279	0.601	0.815468
202	dATP;	0	0	DFR1_1;	0.283343	1.00026	b2280	0.601	0.815468
203	dGTP;	0	0	AAC1;	0.283344	1.00026	b2281	0.601	0.815468
204	dTTP;	0	0	NDI1;	0.283344	1.00026	b2282	0.601	0.815468
205	dCTP;	0	0	CDC19;	0.283344	1.00026	b2283	0.601	0.815468
206	8C-lipidbm;	0	0	MDH1;	0.283344	1.00026	b2284	0.601	0.815468
207	10C-lipidbm;	0	0	FUM1_1;	0.283344	1.00026	b2285	0.601	0.815468
208	12C-lipidbm;	0	0	TDH3;	0.283344	1.00026	b2286	0.601	0.815468
209	14C-lipidbm;	0	0	NDH1;	0.283344	1.00026	b2287	0.601	0.815468
210	16C-lipidbm;	0	0	GPM1_2;	0.283344	1.00026	b2288	0.601	0.815468
211	18C-lipidbm;	0	0	PGI1_1;	0.283344	1.00026	b0429	0.634	0.860244
212	hemebm;	0	0	ACO1;	0.283344	1.00026	b0430	0.634	0.860244
213	PhCybibm;	0	0	GLK1_1;	0.283344	1.00026	b0431	0.634	0.860244
214	Bilibm;	0	0	GDH1;	0.283344	1.00026	b0432	0.634	0.860244
215	BacChlabm;	0	0	ENO1;	0.283344	1.00026	b2779	0.665	0.902307
216	BacChlsbm;	0	0	MEP1;	0.283344	1.00026	b3919	0.71	0.963365
217	BacPheobm;	0	0	PFK2;	0.283344	1.00026	b0116	0.711	0.964722
218	Chlabm;	0	0	CIT1;	0.283344	1.00026	b1761	0.712	0.966079
219	Chlbbm;	0	0	PGM1_2;	0.283344	1.00026	b0721	0.713	0.967436
220	Pheobm;	0	0	GND1;	0.283344	1.00026	b0722	0.713	0.967436
221	CobIIbm;	0	0	CAR2;	0.283344	1.00026	b0723	0.713	0.967436
222	B12bm;	0	0	PYC2;	0.283344	1.00026	b0724	0.713	0.967436
223	PepGlycbm;	0	0	U117_;	0.283344	1.00026	b2913	0.721	0.97829
224	Glycbm;	0	0	ADK1_1;	0.283344	1.00026	b4388	0.721	0.97829
225	Squalbm;	0	0	MDH3;	0.283344	1.00026	b0114	0.722	0.979647
226	aTphbm;	0	0	U114_;	0.283344	1.00026	b0115	0.722	0.979647
227	PLipLysbm;	0	0	FUM1_2;	0.283344	1.00026	b3236	0.722	0.979647
228	Cxntbm;	0	0	MIR1;	0.283344	1.00026	b2551	0.727	0.986431
229	3hxcbm;	0	0	YHL012W;	0.283344	1.00026	b0529	0.728	0.987788
230	Adnxbm;	0	0	HXT9_1;	0.283344	1.00026	b2501	0.728	0.987788
231	Astxbm;	0	0	OAC1;	0.283344	1.00026	b2415	0.729	0.989145
232	BMall;	0	0	YNK1_8;	0.283344	1.00026	b2416	0.729	0.989145
233	_OUT;	0	0	U134_;	0.283344	1.00026	b0726	0.73	0.990502
234	cobalt TRANS-RXN59G-71;	0	0	SOL1;	0.283344	1.00026	b0727	0.73	0.990502
235	_COtransp;	0	0	TKL2_2;	0.283344	1.00026	b0728	0.731	0.991859
236	_2.2.1.6d;	4.99593e-35	8.79019e-34	IDP2_1;	0.283344	1.00026	b0729	0.731	0.991859
237	1.3.1.12;	3.928e-34	6.9112e-33	IDP2_2;	0.283344	1.00026	b0767	0.731	0.991859
238	2.7.4.14b;	4.86335e-34	8.55692e-33	DIC1_3;	0.283344	1.00026	b1852	0.731	0.991859
239	2.2.1.7;	1.54245e-33	2.71389e-32	PDC6;	0.283344	1.00026	b2029	0.731	0.991859
240	1.1.1.267;	1.54245e-33	2.71389e-32	FKS3;	0.283344	1.00026	b4025	0.732	0.993216
241	2.7.7.60;	1.54245e-33	2.71389e-32	ICL1;	0.283344	1.00026	b0910	0.735	0.997286
242	2.7.1.148;	1.54245e-33	2.71389e-32	SHM1;	0.283344	1.00026	b3956	0.735	0.997286
243	4.6.1.12;	1.54245e-33	2.71389e-32	U116_;	0.283344	1.00026	b0242	0.736	0.998643
244	1.17.7.1;	1.54245e-33	2.71389e-32	SER3;	0.283344	1.00026	b0243	0.736	0.998643
245	1.17.1.2a;	1.54245e-33	2.71389e-32	TKL2_1;	0.283344	1.00026	b1091	0.736	0.998643
246	_a protein dithiol H2R1Protein2R2R3S2;	1.54245e-33	2.71389e-32	TAL1;	0.283344	1.00026	b2500	0.736	0.998643
247	~1.13.11.8;	1.80518e-32	3.17616e-31	U115_;	0.283344	1.00026	b2508	0.736	0.998643
248	3.3.1.1;	5.08555e-31	8.94787e-30	ACS2;	0.283344	1.00026	b3708	0.736	0.998643
249	Glnbm;	6.16365e-20	1.08448e-18	PMP1;	0.283344	1.00026	b3744	0.736	0.998643
250	4.3.1.19a;	3.14004e-19	5.52481e-18	GSY1;	0.283344	1.00026	b4208	0.736	0.998643
251	_2.2.1.6e;	3.14004e-19	5.52481e-18	PMT2;	0.283344	1.00026	b0002	0.737	1
252	1.1.1.86b;	3.14004e-19	5.52481e-18	ARO4;	0.283344	1.00026	b0007	0.737	1
253	4.2.1.9b;	3.14004e-19	5.52481e-18	CPA2;	0.283344	1.00026	b0008	0.737	1
254	2.6.1.42b;	3.14004e-19	5.52481e-18	URA6_2;	0.283344	1.00026	b0019	0.737	1
255	5.4.99.5;	6.48568e-19	1.14114e-17	URA5;	0.283344	1.00026	b0026	0.737	1
256	2.6.1.42a;	9.18199e-19	1.61554e-17	THI80_2;	0.283344	1.00026	b0030	0.737	1
257	Ilebm;	2.08633e-18	3.67083e-17	LCB4_1;	0.283344	1.00026	b0032	0.737	1
258	_a protein;	2.37911e-18	4.18597e-17	YSR3;	0.283344	1.00026	b0033	0.737	1
259	~2.7.1.1;	2.71981e-18	4.78542e-17	LCB3;	0.283344	1.00026	b0036	0.737	1
260	Phebm;	3.01008e-18	5.29615e-17	URA8_2;	0.283344	1.00026	b0037	0.737	1
261	Cysbm;	3.1348e-18	5.51559e-17	AAH1_2;	0.283344	1.00026	b0038	0.737	1
262	2.2.1.1a;	3.87609e-18	6.81986e-17	TPS1;	0.283344	1.00026	b0040	0.737	1
263	2.3.3.13;	4.14947e-18	7.30087e-17	NTH2;	0.283344	1.00026	b0047	0.737	1
264	4.2.1.33a;	4.14947e-18	7.30087e-17	NTH1;	0.283344	1.00026	b0048	0.737	1
265	4.2.1.33b;	4.14947e-18	7.30087e-17	TRP2_1;	0.283344	1.00026	b0049	0.737	1
266	1.1.1.85;	4.14947e-18	7.30087e-17	U33_;	0.283344	1.00026	b0061	0.737	1
267	RXN-7800;	4.14947e-18	7.30087e-17	DIC1_2;	0.283344	1.00026	b0062	0.737	1
268	2.6.1.42c;	4.14947e-18	7.30087e-17	TSL1;	0.283344	1.00026	b0063	0.737	1
269	Tyrbm;	4.87471e-18	8.57691e-17	AUS1_1;	0.283344	1.00026	b0066	0.737	1
270	Probm;	6.08917e-18	1.07137e-16	UTR1_1;	0.283344	1.00026	b0067	0.737	1
271	2.7.7.4;	6.27333e-18	1.10377e-16	YEL041W_1;	0.283344	1.00026	b0068	0.737	1
272	_2.7.7.53a;	6.27333e-18	1.10377e-16	POS5_1;	0.283344	1.00026	b0070	0.737	1
273	2.7.7.53b;	6.27333e-18	1.10377e-16	HNM1;	0.283344	1.00026	b0077	0.737	1
274	4.1.1.20;	6.43382e-18	1.13201e-16	ATH1;	0.283344	1.00026	b0078	0.737	1
275	4.2.1.52;	7.59756e-18	1.33677e-16	ADE3_2;	0.283344	1.00026	b0084	0.737	1
276	2.5.1.54;	8.61057e-18	1.515e-16	ARGxtO;	0.283344	1.00026	b0092	0.737	1
277	4.2.3.4;	8.61057e-18	1.515e-16	UTR1_2;	0.283344	1.00026	b0099	0.737	1
278	4.2.1.10;	8.61057e-18	1.515e-16	HXT1_3;	0.283344	1.00026	b0104	0.737	1
279	1.1.1.25;	8.61057e-18	1.515e-16	HXT10_4;	0.283344	1.00026	b0110	0.737	1
280	2.7.1.71;	8.61057e-18	1.515e-16	HXT11_5;	0.283344	1.00026	b0112	0.737	1
281	2.5.1.19;	8.61057e-18	1.515e-16	HXT13_3;	0.283344	1.00026	b0118	0.737	1
282	4.2.3.5;	8.61057e-18	1.515e-16	HXT15_3;	0.283344	1.00026	b0120	0.737	1
283	~2.3.1.31;	9.57172e-18	1.68412e-16	HXT16_3;	0.283344	1.00026	b0121	0.737	1
284	~2.5.1.48;	9.57172e-18	1.68412e-16	HXT17_3;	0.283344	1.00026	b0123	0.737	1
285	3.5.1.1;	1.31556e-17	2.31469e-16	HXT2_3;	0.283344	1.00026	b0124	0.737	1
286	2.6.1.16;	1.32626e-17	2.33351e-16	HXT3_3;	0.283344	1.00026	b0125	0.737	1
287	5.4.2.10;	1.32626e-17	2.33351e-16	HXT4_4;	0.283344	1.00026	b0126	0.737	1
288	2.3.1.157;	1.32626e-17	2.33351e-16	HXT5_3;	0.283344	1.00026	b0149	0.737	1
289	2.7.7.23;	1.32626e-17	2.33351e-16	HXT6_3;	0.283344	1.00026	b0150	0.737	1
290	iron TRANS-RXN59G-711;	1.43184e-17	2.51928e-16	HXT7_3;	0.283344	1.00026	b0151	0.737	1
291	5.3.3.2;	1.63475e-17	2.87629e-16	HXT8_3;	0.283344	1.00026	b0152	0.737	1
292	_2.5.1.29b;	1.63475e-17	2.87629e-16	HXT9_4;	0.283344	1.00026	b0153	0.737	1
293	_2.5.1.29c;	1.63475e-17	2.87629e-16	URA10;	0.283344	1.00026	b0155	0.737	1
294	1.4.1.1;	1.71799e-17	3.02275e-16	AMD1_2;	0.283344	1.00026	b0158	0.737	1
295	5.3.1.6;	1.80696e-17	3.17929e-16	FOL1_4;	0.283344	1.00026	b0160	0.737	1
296	Trpbm;	2.58304e-17	4.54478e-16	POS5_2;	0.283344	1.00026	b0171	0.737	1
297	2.1.2.1;	2.82913e-17	4.97777e-16	PFK1_2;	0.283344	1.00026	b0180	0.737	1
298	_a-glucansyn_stoi;	3.05291e-17	5.3715e-16	PFK1_3;	0.283344	1.00026	b0186	0.737	1
299	_glycsyn_stoi;	3.05291e-17	5.3715e-16	GPM1_1;	0.283344	1.00026	b0194	0.737	1
300	5.4.2.2;	3.05291e-17	5.3715e-16	LSC1;	0.283344	1.00026	b0197	0.737	1
301	1.1.1.42;	3.86982e-17	6.80883e-16	TKL1_2;	0.283344	1.00026	b0198	0.737	1
302	_1.4.4.2;	1.29666e-16	2.28143e-15	RBK1_2;	0.283344	1.00026	b0199	0.737	1
303	_2.1.2.10a;	1.29666e-16	2.28143e-15	PGM2_2;	0.283344	1.00026	b0200	0.737	1
304	_1.8.1.4c;	1.29666e-16	2.28143e-15	U1_;	0.283344	1.00026	b0207	0.737	1
305	_citb6;	0.0109645	0.192917	YBR184W_4;	0.283344	1.00026	b0212	0.737	1
306	_FNR;	0.0111743	0.196608	YBR184W_6;	0.283344	1.00026	b0221	0.737	1
307	_1.18.1.2;	0.0111743	0.196608	YBR184W_7;	0.283344	1.00026	b0222	0.737	1
308	3.5.1.5;	0.0302798	0.532764	MAL12;	0.283344	1.00026	b0237	0.737	1
309	urea TRANS-RXN59G-410;	0.0302798	0.532764	GAL7_2;	0.283344	1.00026	b0238	0.737	1
310	CO2in;	0.0371857	0.654271	SFA1_1;	0.283344	1.00026	b0241	0.737	1
311	_H2CO3transport;	0.0462165	0.813165	YJL068C;	0.283344	1.00026	b0260	0.737	1
312	dead end _2.7.7.63a;	0.054544	0.959685	LYS21;	0.283344	1.00026	b0261	0.737	1
313	~transp_lipoate;	0.054544	0.959685	LYS20_1;	0.283344	1.00026	b0273	0.737	1
314	_2.7.7.63b;	0.054544	0.959685	ADH4;	0.283344	1.00026	b0312	0.737	1
315	4.2.1.20a;	0.0558064	0.981897	ADH2;	0.283344	1.00026	b0314	0.737	1
316	2.1.3.2;	0.0562177	0.989134	ADH5;	0.283344	1.00026	b0323	0.737	1
317	3.5.2.3;	0.0562177	0.989134	ADH1;	0.283344	1.00026	b0331	0.737	1
318	1.3.3.1;	0.0562177	0.989134	SFA1_2;	0.283344	1.00026	b0333	0.737	1
319	2.4.2.10;	0.0562177	0.989134	GLO1;	0.283344	1.00026	b0334	0.737	1
320	4.1.1.23;	0.0562177	0.989134	GLO2;	0.283344	1.00026	b0335	0.737	1
321	_1.3.99.22;	0.0568276	0.999865	GLO4;	0.283344	1.00026	b0336	0.737	1
322	_dChla_spont-stoi;	0.0568283	0.999877	CYB2;	0.283344	1.00026	b0337	0.737	1
323	_Chla_spont-toi;	0.0568283	0.999877	NIT2_1;	0.283344	1.00026	b0339	0.737	1
324	_VTE1b;	0.0568339	0.999975	FAA2;	0.283344	1.00026	b0340	0.737	1
325	_GTMTb;	0.0568339	0.999975	FAA3;	0.283344	1.00026	b0341	0.737	1
326	_VitE;	0.0568339	0.999975	FAA1;	0.283344	1.00026	b0343	0.737	1
327	2.7.1.2a;	0.0568409	1.0001	FAA4;	0.283344	1.00026	b0344	0.737	1
328	2.7.1.2b;	0.0568409	1.0001	FOX2;	0.283344	1.00026	b0347	0.737	1
329	5.3.1.9a;	0.0568409	1.0001	POT1;	0.283344	1.00026	b0348	0.737	1
330	5.3.1.9b;	0.0568409	1.0001	ERG10_2;	0.283344	1.00026	b0349	0.737	1
331	2.7.1.11;	0.0568409	1.0001	CEM1;	0.283344	1.00026	b0350	0.737	1
332	4.1.2.13a;	0.0568409	1.0001	FAS1_3;	0.283344	1.00026	b0351	0.737	1
333	3.1.3.11;	0.0568409	1.0001	FAS1_4;	0.283344	1.00026	b0352	0.737	1
334	_1.2.1.59a;	0.0568409	1.0001	CDS1_1;	0.283344	1.00026	b0353	0.737	1
335	_1.2.1.59b;	0.0568409	1.0001	CHO1_2;	0.283344	1.00026	b0355	0.737	1
336	1.2.1.12;	0.0568409	1.0001	PSD1;	0.283344	1.00026	b0356	0.737	1
337	5.4.2.1;	0.0568409	1.0001	EKI1;	0.283344	1.00026	b0365	0.737	1
338	4.2.1.11;	0.0568409	1.0001	MUQ1;	0.283344	1.00026	b0366	0.737	1
339	2.7.1.40a;	0.0568409	1.0001	EPT1;	0.283344	1.00026	b0367	0.737	1
340	2.7.9.2;	0.0568409	1.0001	TOR1;	0.283344	1.00026	b0368	0.737	1
341	6.2.1.5;	0.0568409	1.0001	TOR2;	0.283344	1.00026	b0381	0.737	1
342	_1.3.99.1;	0.0568409	1.0001	VPS34;	0.283344	1.00026	b0383	0.737	1
343	4.2.1.2;	0.0568409	1.0001	PIK1;	0.283344	1.00026	b0388	0.737	1
344	·1.1.1.37;	0.0568409	1.0001	STT4;	0.283344	1.00026	b0394	0.737	1
345	6.2.1.9;	0.0568409	1.0001	FAB1;	0.283344	1.00026	b0401	0.737	1
346	~4.1.3.1;	0.0568409	1.0001	MSS4;	0.283344	1.00026	b0403	0.737	1
347	~2.3.3.9;	0.0568409	1.0001	PLC1;	0.283344	1.00026	b0404	0.737	1
348	1.1.1.49;	0.0568409	1.0001	PGS1;	0.283344	1.00026	b0411	0.737	1
349	3.1.1.31;	0.0568409	1.0001	U9_;	0.283344	1.00026	b0418	0.737	1
350	1.1.1.44;	0.0568409	1.0001	CRD1;	0.283344	1.00026	b0425	0.737	1
351	5.3.1.9c;	0.0568409	1.0001	LPP1;	0.283344	1.00026	b0428	0.737	1
352	2.2.1.2;	0.0568409	1.0001	U10_;	0.283344	1.00026	b0433	0.737	1
353	dead end 4.1.2.14;	0.0568409	1.0001	U11_;	0.283344	1.00026	b0446	0.737	1
354	dead end 4.1.2.4;	0.0568409	1.0001	CSG2;	0.283344	1.00026	b0451	0.737	1
355	4.1.2.13b;	0.0568409	1.0001	SUR1;	0.283344	1.00026	b0452	0.737	1
356	3.1.3.37;	0.0568409	1.0001	IPT1;	0.283344	1.00026	b0459	0.737	1
357	dead end 2.3.3.5;	0.0568409	1.0001	LCB4_2;	0.283344	1.00026	b0469	0.737	1
358	tRNA 6.1.1.7;	0.0568409	1.0001	LCB5_2;	0.283344	1.00026	b0474	0.737	1
359	1.4.3.16;	0.0568409	1.0001	DPL1;	0.283344	1.00026	b0477	0.737	1
360	·2.6.1.1a;	0.0568409	1.0001	PDE2_2;	0.283344	1.00026	b0480	0.737	1
361	4.1.1.11;	0.0568409	1.0001	PDE2_3;	0.283344	1.00026	b0484	0.737	1
362	4.1.1.15b;	0.0568409	1.0001	PDE2_4;	0.283344	1.00026	b0485	0.737	1
363	4.3.2.2a;	0.0568409	1.0001	PDE2_5;	0.283344	1.00026	b0494	0.737	1
364	6.3.4.4;	0.0568409	1.0001	APA1_2;	0.283344	1.00026	b0505	0.737	1
365	·_1.1.1.3a;	0.0568409	1.0001	TRR2;	0.283344	1.00026	b0507	0.737	1
366	·_1.1.1.3b;	0.0568409	1.0001	PUS4;	0.283344	1.00026	b0508	0.737	1
367	_1.3.1.26a;	0.0568409	1.0001	PUS1;	0.283344	1.00026	b0509	0.737	1
368	_1.3.1.26b;	0.0568409	1.0001	PUS2;	0.283344	1.00026	b0511	0.737	1
369	tRNA 6.1.1.12;	0.0568409	1.0001	DEG1;	0.283344	1.00026	b0512	0.737	1
370	tRNA 6.1.1.19;	0.0568409	1.0001	ADK2_2;	0.283344	1.00026	b0514	0.737	1
371	4.1.1.19;	0.0568409	1.0001	ADK2_3;	0.283344	1.00026	b0516	0.737	1
372	dead end 3.5.3.11;	0.0568409	1.0001	GNA1;	0.283344	1.00026	b0517	0.737	1
373	tRNA 6.1.1.22;	0.0568409	1.0001	PCM1_1;	0.283344	1.00026	b0521	0.737	1
374	dead end tRNA 6.3.5.6;	0.0568409	1.0001	QRI1;	0.283344	1.00026	b0526	0.737	1
375	tRNA 6.1.1.6;	0.0568409	1.0001	CHS3;	0.283344	1.00026	b0572	0.737	1
376	dead end 4.1.1.18;	0.0568409	1.0001	CHS2;	0.283344	1.00026	b0573	0.737	1
377	dead end THREOSPON-RXN;	0.0568409	1.0001	CHS1;	0.283344	1.00026	b0574	0.737	1
378	tRNA 6.1.1.3;	0.0568409	1.0001	PCM1_2;	0.283344	1.00026	b0575	0.737	1
379	dead end 1.1.1.95;	0.0568409	1.0001	XKS1;	0.283344	1.00026	b0576	0.737	1
380	tRNA 6.1.1.11;	0.0568409	1.0001	U45_;	0.283344	1.00026	b0583	0.737	1
381	tRNA 6.1.1.16;	0.0568409	1.0001	AAT1_1;	0.283344	1.00026	b0584	0.737	1
382	transport TRANS-RXN59G-639;	0.0568409	1.0001	YLR089C;	0.283344	1.00026	b0585	0.737	1
383	1.4.1.4;	0.0568409	1.0001	YCR024C;	0.283344	1.00026	b0586	0.737	1
384	2.7.2.11;	0.0568409	1.0001	DED81;	0.283344	1.00026	b0588	0.737	1
385	1.2.1.41;	0.0568409	1.0001	GCV2;	0.283344	1.00026	b0589	0.737	1
386	SPONTPRO-RXN;	0.0568409	1.0001	MET6;	0.283344	1.00026	b0590	0.737	1
387	_1.5.1.12a;	0.0568409	1.0001	MET17_1;	0.283344	1.00026	b0591	0.737	1
388	_1.5.1.2a1;	0.0568409	1.0001	YML082W;	0.283344	1.00026	b0592	0.737	1
389	_1.5.1.2a2;	0.0568409	1.0001	DPH5;	0.283344	1.00026	b0593	0.737	1
390	3.5.1.2a;	0.0568409	1.0001	U48_;	0.283344	1.00026	b0594	0.737	1
391	6.3.1.2;	0.0568409	1.0001	YGR012W;	0.283344	1.00026	b0595	0.737	1
392	1.4.1.14;	0.0568409	1.0001	BAT1_1;	0.283344	1.00026	b0596	0.737	1
393	5.1.1.3;	0.0568409	1.0001	BAT1_2;	0.283344	1.00026	b0604	0.737	1
394	_3.5.1.2b;	0.0568409	1.0001	LEU1_1;	0.283344	1.00026	b0612	0.737	1
395	~5.1.1.9;	0.0568409	1.0001	LEU1_2;	0.283344	1.00026	b0613	0.737	1
396	_4.2.1.20b;	0.0568409	1.0001	LYS2_2;	0.283344	1.00026	b0614	0.737	1
397	4.2.1.20c;	0.0568409	1.0001	KRS1;	0.283344	1.00026	b0615	0.737	1
398	dead end 4.1.1.15a;	0.0568409	1.0001	MSK1;	0.283344	1.00026	b0616	0.737	1
399	dead end 2.6.1.1b;	0.0568409	1.0001	ECM40_1;	0.283344	1.00026	b0617	0.737	1
400	transport TRANS-RXN59G-245;	0.0568409	1.0001	SPE1;	0.283344	1.00026	b0621	0.737	1
401	tRNA _6.3.5.7;	0.0568409	1.0001	SPE2;	0.283344	1.00026	b0622	0.737	1
402	tRNA ~6.1.1.18;	0.0568409	1.0001	SPE3;	0.283344	1.00026	b0632	0.737	1
403	_1.5.1.12d;	0.0568409	1.0001	SPE4;	0.283344	1.00026	b0635	0.737	1
404	_1.5.1.2b;	0.0568409	1.0001	AMD2_1;	0.283344	1.00026	b0638	0.737	1
405	_1.5.1.12b;	0.0568409	1.0001	YMR293C;	0.283344	1.00026	b0642	0.737	1
406	_2.6.1.1c;	0.0568409	1.0001	YDR341C;	0.283344	1.00026	b0650	0.737	1
407	4.1.3.16;	0.0568409	1.0001	MSR1;	0.283344	1.00026	b0651	0.737	1
408	_spont1;	0.0568409	1.0001	DYS1;	0.283344	1.00026	b0652	0.737	1
409	_1.5.1.12c;	0.0568409	1.0001	HTS1;	0.283344	1.00026	b0653	0.737	1
410	_1.5.99.8a;	0.0568409	1.0001	HMT1;	0.283344	1.00026	b0654	0.737	1
411	tRNA 6.1.1.15;	0.0568409	1.0001	U57_;	0.283344	1.00026	b0655	0.737	1
412	dead end 5.2.1.8;	0.0568409	1.0001	U58_;	0.283344	1.00026	b0657	0.737	1
413	tRNA 6.1.1.2;	0.0568409	1.0001	MSW1;	0.283344	1.00026	b0662	0.737	1
414	dead end 4.2.1.96;	0.0568409	1.0001	AMD2_2;	0.283344	1.00026	b0674	0.737	1
415	tRNA 6.1.1.20;	0.0568409	1.0001	AMD2_3;	0.283344	1.00026	b0677	0.737	1
416	tRNA 6.1.1.1;	0.0568409	1.0001	U61_;	0.283344	1.00026	b0678	0.737	1
417	tRNA 6.1.1.21;	0.0568409	1.0001	U62_;	0.283344	1.00026	b0679	0.737	1
418	1.1.1.86a;	0.0568409	1.0001	U63_;	0.283344	1.00026	b0680	0.737	1
419	4.2.1.9a;	0.0568409	1.0001	U64_;	0.283344	1.00026	b0684	0.737	1
420	tRNA 6.1.1.9;	0.0568409	1.0001	U65_;	0.283344	1.00026	b0688	0.737	1
421	tRNA 6.1.1.5;	0.0568409	1.0001	U68_;	0.283344	1.00026	b0692	0.737	1
422	tRNA 6.1.1.4;	0.0568409	1.0001	ALD5_2;	0.283344	1.00026	b0693	0.737	1
423	dead end tRNA 2.1.2.9b;	0.0568409	1.0001	NIT2_2;	0.283344	1.00026	b0696	0.737	1
424	tRNA 6.1.1.10;	0.0568409	1.0001	NIT2_3;	0.283344	1.00026	b0697	0.737	1
425	dead end 1.2.1.16;	0.0568409	1.0001	NAT1;	0.283344	1.00026	b0698	0.737	1
426	dead end 2.4.2.28;	0.0568409	1.0001	NAT2;	0.283344	1.00026	b0731	0.737	1
427	dead end 5.3.1.23;	0.0568409	1.0001	GPX2;	0.283344	1.00026	b0732	0.737	1
428	dead end 3.5.2.10;	0.0568409	1.0001	HYR1;	0.283344	1.00026	b0733	0.737	1
429	6.3.5.5;	0.0568409	1.0001	GPX1;	0.283344	1.00026	b0734	0.737	1
430	dead end 3.1.3.5g;	0.0568409	1.0001	ECM38;	0.283344	1.00026	b0751	0.737	1
431	2.4.2.9;	0.0568409	1.0001	SEC59;	0.283344	1.00026	b0752	0.737	1
432	3.6.1.19e;	0.0568409	1.0001	KTR4;	0.283344	1.00026	b0754	0.737	1
433	2.7.4.6e;	0.0568409	1.0001	KTR3;	0.283344	1.00026	b0755	0.737	1
434	3.5.4.13a;	0.0568409	1.0001	KRE2;	0.283344	1.00026	b0756	0.737	1
435	6.3.4.2;	0.0568409	1.0001	YUR1;	0.283344	1.00026	b0757	0.737	1
436	2.7.4.6h;	0.0568409	1.0001	KTR2;	0.283344	1.00026	b0758	0.737	1
437	3.6.1.19f;	0.0568409	1.0001	KTR1;	0.283344	1.00026	b0759	0.737	1
438	2.7.4.9b;	0.0568409	1.0001	KTR6;	0.283344	1.00026	b0763	0.737	1
439	1.17.4.1e;	0.0568409	1.0001	CDA1;	0.283344	1.00026	b0764	0.737	1
440	2.1.1.148;	0.0568409	1.0001	CDA2;	0.283344	1.00026	b0765	0.737	1
441	2.7.7.8c;	0.0568409	1.0001	DAK2;	0.283344	1.00026	b0774	0.737	1
442	2.7.7.6c;	0.0568409	1.0001	DAK1;	0.283344	1.00026	b0775	0.737	1
443	dead end 3.5.4.1a;	0.0568409	1.0001	THI20_1;	0.283344	1.00026	b0776	0.737	1
444	2.7.4.6f;	0.0568409	1.0001	THI21;	0.283344	1.00026	b0778	0.737	1
445	1.17.4.1d;	0.0568409	1.0001	THI22;	0.283344	1.00026	b0789	0.737	1
446	dead end 3.1.3.5h;	0.0568409	1.0001	U71_;	0.283344	1.00026	b0805	0.737	1
447	2.7.4.6g;	0.0568409	1.0001	U72_;	0.283344	1.00026	b0809	0.737	1
448	2.7.4.14c;	0.0568409	1.0001	U73_;	0.283344	1.00026	b0810	0.737	1
449	dead end 3.1.3.5i;	0.0568409	1.0001	U74_;	0.283344	1.00026	b0811	0.737	1
450	3.5.4.13b;	0.0568409	1.0001	U75_;	0.283344	1.00026	b0813	0.737	1
451	2.7.7.6d;	0.0568409	1.0001	THI6_1;	0.283344	1.00026	b0822	0.737	1
452	2.7.7.8d;	0.0568409	1.0001	RIB1;	0.283344	1.00026	b0825	0.737	1
453	2.7.7.7c;	0.0568409	1.0001	RIB7_1;	0.283344	1.00026	b0828	0.737	1
454	dead end 3.1.3.5j;	0.0568409	1.0001	RIB7_2;	0.283344	1.00026	b0829	0.737	1
455	2.7.4.9a;	0.0568409	1.0001	U79_;	0.283344	1.00026	b0830	0.737	1
456	2.7.4.6i;	0.0568409	1.0001	U81_;	0.283344	1.00026	b0831	0.737	1
457	dead end _3.5.4.1b;	0.0568409	1.0001	PDX3_2;	0.283344	1.00026	b0832	0.737	1
458	2.4.2.14;	0.0568409	1.0001	PDX3_3;	0.283344	1.00026	b0837	0.737	1
459	6.3.4.13;	0.0568409	1.0001	SER1_2;	0.283344	1.00026	b0839	0.737	1
460	2.1.2.2a;	0.0568409	1.0001	THR4_2;	0.283344	1.00026	b0841	0.737	1
461	6.3.5.3;	0.0568409	1.0001	BIO3;	0.283344	1.00026	b0842	0.737	1
462	6.3.3.1;	0.0568409	1.0001	RMA1;	0.283344	1.00026	b0849	0.737	1
463	4.1.1.21;	0.0568409	1.0001	FOL3;	0.283344	1.00026	b0854	0.737	1
464	6.3.2.6;	0.0568409	1.0001	MET7;	0.283344	1.00026	b0855	0.737	1
465	4.3.2.2b;	0.0568409	1.0001	MIS1_2;	0.283344	1.00026	b0856	0.737	1
466	dead end 2.4.2.7c;	0.0568409	1.0001	FMT1;	0.283344	1.00026	b0857	0.737	1
467	dead end 3.1.3.5c;	0.0568409	1.0001	ILV5_3;	0.283344	1.00026	b0860	0.737	1
468	_2.7.4.3c;	0.0568409	1.0001	NPT1_1;	0.283344	1.00026	b0861	0.737	1
469	3.6.1.19a;	0.0568409	1.0001	U102_;	0.283344	1.00026	b0862	0.737	1
470	dead end 3.6.1.19g;	0.0568409	1.0001	U103_;	0.283344	1.00026	b0863	0.737	1
471	_1.17.4.1b;	0.0568409	1.0001	U104_;	0.283344	1.00026	b0864	0.737	1
472	2.7.4.6j;	0.0568409	1.0001	PNP1_10;	0.283344	1.00026	b0870	0.737	1
473	2.7.4.6b;	0.0568409	1.0001	PNP1_11;	0.283344	1.00026	b0871	0.737	1
474	1.1.1.205;	0.0568409	1.0001	HEM1;	0.283344	1.00026	b0875	0.737	1
475	dead end 3.1.3.5d;	0.0568409	1.0001	HEM2;	0.283344	1.00026	b0886	0.737	1
476	dead end 3.6.1.19b;	0.0568409	1.0001	HEM3;	0.283344	1.00026	b0887	0.737	1
477	6.3.5.2;	0.0568409	1.0001	HEM4;	0.283344	1.00026	b0888	0.737	1
478	2.7.4.3a;	0.0568409	1.0001	HEM12;	0.283344	1.00026	b0893	0.737	1
479	3.6.1.15;	0.0568409	1.0001	HEM13;	0.283344	1.00026	b0894	0.737	1
480	2.7.4.6a;	0.0568409	1.0001	HEM14;	0.283344	1.00026	b0895	0.737	1
481	? 1.17.4.1a;	0.0568409	1.0001	HEM15;	0.283344	1.00026	b0896	0.737	1
482	2.7.7.7a;	0.0568409	1.0001	YGL245W;	0.283344	1.00026	b0902	0.737	1
483	2.7.7.6a;	0.0568409	1.0001	MSE1;	0.283344	1.00026	b0903	0.737	1
484	2.7.7.8a;	0.0568409	1.0001	MET1;	0.283344	1.00026	b0904	0.737	1
485	dead end 3.1.3.5e;	0.0568409	1.0001	TRP3_3;	0.283344	1.00026	b0929	0.737	1
486	dead end 2.4.2.7b;	0.0568409	1.0001	TRP2_2;	0.283344	1.00026	b0930	0.737	1
487	3.6.1.19c;	0.0568409	1.0001	BET2;	0.283344	1.00026	b0931	0.737	1
488	1.17.4.1c;	0.0568409	1.0001	COQ1;	0.283344	1.00026	b0932	0.737	1
489	2.7.4.6c;	0.0568409	1.0001	COQ2;	0.283344	1.00026	b0933	0.737	1
490	2.7.1.40c;	0.0568409	1.0001	COX10;	0.283344	1.00026	b0934	0.737	1
491	2.7.4.8b;	0.0568409	1.0001	RAM1;	0.283344	1.00026	b0935	0.737	1
492	2.7.4.6d;	0.0568409	1.0001	RER2;	0.283344	1.00026	b0936	0.737	1
493	2.7.1.40d;	0.0568409	1.0001	SRT1;	0.283344	1.00026	b0937	0.737	1
494	3.1.3.5f;	0.0568409	1.0001	PAD1;	0.283344	1.00026	b0957	0.737	1
495	3.1.5.1;	0.0568409	1.0001	U107_;	0.283344	1.00026	b0963	0.737	1
496	3.6.1.19d;	0.0568409	1.0001	DIM1;	0.283344	1.00026	b0972	0.737	1
497	dead end 3.1.7.2;	0.0568409	1.0001	U108_;	0.283344	1.00026	b0973	0.737	1
498	dead end 3.6.1.11;	0.0568409	1.0001	COQ3;	0.283344	1.00026	b0974	0.737	1
499	2.7.7.6b;	0.0568409	1.0001	U113_;	0.283344	1.00026	b0978	0.737	1
500	2.7.7.8b;	0.0568409	1.0001	U118_;	0.283344	1.00026	b0979	0.737	1
501	2.7.7.7b;	0.0568409	1.0001	U119_;	0.283344	1.00026	b0980	0.737	1
502	2.7.1.25;	0.0568409	1.0001	U121_;	0.283344	1.00026	b0996	0.737	1
503	dead end 4.6.1.1;	0.0568409	1.0001	U125_;	0.283344	1.00026	b0997	0.737	1
504	dead end 4.6.1.2;	0.0568409	1.0001	U127_;	0.283344	1.00026	b1002	0.737	1
505	dead end 4.1.1.-b;	0.0568409	1.0001	U130_;	0.283344	1.00026	b1006	0.737	1
506	3.5.4.16;	0.0568409	1.0001	CTP1_2;	0.283344	1.00026	b1014	0.737	1
507	3.6.1.-a;	0.0568409	1.0001	U139_;	0.283344	1.00026	b1015	0.737	1
508	3.6.1.-b;	0.0568409	1.0001	U141_;	0.283344	1.00026	b1033	0.737	1
509	4.1.2.25;	0.0568409	1.0001	U142_;	0.283344	1.00026	b1054	0.737	1
510	2.7.6.3;	0.0568409	1.0001	U144_;	0.283344	1.00026	b1059	0.737	1
511	2.5.1.15;	0.0568409	1.0001	U148_;	0.283344	1.00026	b1064	0.737	1
512	4.1.3.38;	0.0568409	1.0001	U149_;	0.283344	1.00026	b1095	0.737	1
513	~2.6.1.85;	0.0568409	1.0001	U150_;	0.283344	1.00026	b1101	0.737	1
514	6.3.2.12;	0.0568409	1.0001	ODC1;	0.283344	1.00026	b1102	0.737	1
515	~1.5.1.3;	0.0568409	1.0001	ODC2;	0.283344	1.00026	b1106	0.737	1
516	6.3.2.17a;	0.0568409	1.0001	U151_;	0.283344	1.00026	b1107	0.737	1
517	6.3.2.17b;	0.0568409	1.0001	U152_;	0.283344	1.00026	b1109	0.737	1
518	6.3.2.17c;	0.0568409	1.0001	AGP3_1;	0.283344	1.00026	b1119	0.737	1
519	_4.2.3.12;	0.0568409	1.0001	STL1_3;	0.283344	1.00026	b1123	0.737	1
520	dead end _1.1.1.153;	0.0568409	1.0001	GAP1_1;	0.283344	1.00026	b1124	0.737	1
521	2.1.2.2b;	0.0568409	1.0001	AGP1_1;	0.283344	1.00026	b1125	0.737	1
522	3.5.1.10;	0.0568409	1.0001	DIP5_1;	0.283344	1.00026	b1126	0.737	1
523	3.5.4.9a;	0.0568409	1.0001	STL1_4;	0.283344	1.00026	b1134	0.737	1
524	6.3.3.2;	0.0568409	1.0001	U155_;	0.283344	1.00026	b1185	0.737	1
525	2.1.2.10b;	0.0568409	1.0001	U156_;	0.283344	1.00026	b1186	0.737	1
526	~1.5.1.20a;	0.0568409	1.0001	U157_;	0.283344	1.00026	b1189	0.737	1
527	~1.5.1.20b;	0.0568409	1.0001	U158_;	0.283344	1.00026	b1190	0.737	1
528	dead end 2.1.2.9a;	0.0568409	1.0001	U159_;	0.283344	1.00026	b1192	0.737	1
529	_PSII;	0.0568409	1.0001	U160_;	0.283344	1.00026	b1193	0.737	1
530	_UQ;	0.0568409	1.0001	U161_;	0.283344	1.00026	b1197	0.737	1
531	_1.10.99.1;	0.0568409	1.0001	U162_;	0.283344	1.00026	b1198	0.737	1
532	_PSI;	0.0568409	1.0001	U163_;	0.283344	1.00026	b1199	0.737	1
533	3.6.1.1;	0.0568409	1.0001	U165_;	0.283344	1.00026	b1200	0.737	1
534	2.7.4.1;	0.0568409	1.0001	U166_;	0.283344	1.00026	b1207	0.737	1
535	_1.12.1.3;	0.0568409	1.0001	U170_;	0.283344	1.00026	b1216	0.737	1
536	_NDH1;	0.0568409	1.0001	GAP1_2;	0.283344	1.00026	b1223	0.737	1
537	_1.6.5.3;	0.0568409	1.0001	DIP5_2;	0.283344	1.00026	b1224	0.737	1
538	_1.6.99.3;	0.0568409	1.0001	AGP1_2;	0.283344	1.00026	b1225	0.737	1
539	_quinol oxidase;	0.0568409	1.0001	PUT4_1;	0.283344	1.00026	b1226	0.737	1
540	_cit c;	0.0568409	1.0001	GAP1_3;	0.283344	1.00026	b1227	0.737	1
541	_1.9.3.1_KEGGstoi;	0.0568409	1.0001	CAN1_1;	0.283344	1.00026	b1232	0.737	1
542	_PSIaltern;	0.0568409	1.0001	ALP1;	0.283344	1.00026	b1236	0.737	1
543	2.3.1.35;	0.0568409	1.0001	GAP1_4;	0.283344	1.00026	b1238	0.737	1
544	_3.5.1.14;	0.0568409	1.0001	AGP1_3;	0.283344	1.00026	b1241	0.737	1
545	2.3.1.1;	0.0568409	1.0001	GNP1_1;	0.283344	1.00026	b1243	0.737	1
546	4.2.1.1a;	0.0568409	1.0001	DIP5_3;	0.283344	1.00026	b1244	0.737	1
547	dead end _1.4.3.4;	0.0568409	1.0001	AGP3_2;	0.283344	1.00026	b1245	0.737	1
548	dead end _1.2.1.3a;	0.0568409	1.0001	GAP1_5;	0.283344	1.00026	b1246	0.737	1
549	dead end _1.2.1.3b;	0.0568409	1.0001	DIP5_4;	0.283344	1.00026	b1247	0.737	1
550	dead end _3.5.1.4;	0.0568409	1.0001	GAP1_6;	0.283344	1.00026	b1249	0.737	1
551	1.7.7.2;	0.0568409	1.0001	GNP1_2;	0.283344	1.00026	b1250	0.737	1
552	1.7.7.1;	0.0568409	1.0001	BAP2_1;	0.283344	1.00026	b1252	0.737	1
553	2.7.2.2a;	0.0568409	1.0001	BAP3_1;	0.283344	1.00026	b1270	0.737	1
554	dead end 4.2.1.104;	0.0568409	1.0001	VAP1_1;	0.283344	1.00026	b1276	0.737	1
555	_2.7.2.2b;	0.0568409	1.0001	TAT2_2;	0.283344	1.00026	b1278	0.737	1
556	dead end 1.7.99.7;	0.0568409	1.0001	GAP1_7;	0.283344	1.00026	b1291	0.737	1
557	1.4.3.-;	0.0568409	1.0001	TAT2_3;	0.283344	1.00026	b1296	0.737	1
558	QUINOLINATE-SYNTHA-RXN;	0.0568409	1.0001	DIP5_5;	0.283344	1.00026	b1297	0.737	1
559	2.4.2.19;	0.0568409	1.0001	PUT4_2;	0.283344	1.00026	b1298	0.737	1
560	dead end 3.1.3.5k;	0.0568409	1.0001	GAP1_8;	0.283344	1.00026	b1300	0.737	1
561	2.7.7.1a;	0.0568409	1.0001	AGP1_4;	0.283344	1.00026	b1301	0.737	1
562	2.7.7.18a;	0.0568409	1.0001	GNP1_3;	0.283344	1.00026	b1302	0.737	1
563	6.3.5.1;	0.0568409	1.0001	DIP5_6;	0.283344	1.00026	b1308	0.737	1
564	2.7.7.1b;	0.0568409	1.0001	HIP1;	0.283344	1.00026	b1319	0.737	1
565	2.7.7.18b;	0.0568409	1.0001	GAP1_9;	0.283344	1.00026	b1325	0.737	1
566	dead end 3.1.3.5l;	0.0568409	1.0001	AGP1_5;	0.283344	1.00026	b1326	0.737	1
567	2.7.1.23;	0.0568409	1.0001	VAP1_2;	0.283344	1.00026	b1329	0.737	1
568	1.6.1.2;	0.0568409	1.0001	TAT1_1;	0.283344	1.00026	b1363	0.737	1
569	~4.1.3.40;	0.0568409	1.0001	GAP1_10;	0.283344	1.00026	b1377	0.737	1
570	~octaprenylsyn;	0.0568409	1.0001	AGP1_6;	0.283344	1.00026	b1380	0.737	1
571	2.5.1.-c;	0.0568409	1.0001	BAP2_2;	0.283344	1.00026	b1385	0.737	1
572	4.1.1.-a;	0.0568409	1.0001	BAP3_2;	0.283344	1.00026	b1386	0.737	1
573	OCTAPRENYLPHENOL-HYDROX-RXN;	0.0568409	1.0001	VAP1_3;	0.283344	1.00026	b1398	0.737	1
574	~2.1.1.64b;	0.0568409	1.0001	TAT1_2;	0.283344	1.00026	b1440	0.737	1
575	1.14.13.-a;	0.0568409	1.0001	GAP1_11;	0.283344	1.00026	b1441	0.737	1
576	2.1.1.-c;	0.0568409	1.0001	AGP1_7;	0.283344	1.00026	b1442	0.737	1
577	1.14.13.-b;	0.0568409	1.0001	BAP2_3;	0.283344	1.00026	b1443	0.737	1
578	~2.1.1.64a;	0.0568409	1.0001	BAP3_3;	0.283344	1.00026	b1444	0.737	1
579	_UQsyn;	0.0568409	1.0001	VAP1_4;	0.283344	1.00026	b1453	0.737	1
580	5.4.4.2;	0.0568409	1.0001	GNP1_4;	0.283344	1.00026	b1463	0.737	1
581	2.5.1.64;	0.0568409	1.0001	AGP1_8;	0.283344	1.00026	b1465	0.737	1
582	4.2.1.113;	0.0568409	1.0001	GNP1_5;	0.283344	1.00026	b1466	0.737	1
583	6.2.1.26;	0.0568409	1.0001	BAP2_4;	0.283344	1.00026	b1467	0.737	1
584	4.1.3.36;	0.0568409	1.0001	BAP3_4;	0.283344	1.00026	b1468	0.737	1
585	2.5.1.-a;	0.0568409	1.0001	MUP1;	0.283344	1.00026	b1469	0.737	1
586	2.1.1.-a;	0.0568409	1.0001	MUP3;	0.283344	1.00026	b1474	0.737	1
587	2.5.1.-b;	0.0568409	1.0001	GAP1_13;	0.283344	1.00026	b1475	0.737	1
588	2.1.1.-b;	0.0568409	1.0001	AGP1_9;	0.283344	1.00026	b1476	0.737	1
589	1.8.4.8;	0.0568409	1.0001	TAT2_4;	0.283344	1.00026	b1478	0.737	1
590	6.2.1.1;	0.0568409	1.0001	BAP2_5;	0.283344	1.00026	b1479	0.737	1
591	1.1.1.1;	0.0568409	1.0001	BAP3_5;	0.283344	1.00026	b1483	0.737	1
592	1.1.1.2;	0.0568409	1.0001	GAP1_14;	0.283344	1.00026	b1484	0.737	1
593	2.3.1.8;	0.0568409	1.0001	PUT4_3;	0.283344	1.00026	b1485	0.737	1
594	2.7.2.1;	0.0568409	1.0001	TAT1_3;	0.283344	1.00026	b1486	0.737	1
595	_1.1.1.86;	0.0568409	1.0001	GAP1_15;	0.283344	1.00026	b1487	0.737	1
596	_4.2.1.9;	0.0568409	1.0001	VAP1_5;	0.283344	1.00026	b1488	0.737	1
597	2.1.2.11;	0.0568409	1.0001	TAT2_5;	0.283344	1.00026	b1489	0.737	1
598	1.1.1.169;	0.0568409	1.0001	BAP2_6;	0.283344	1.00026	b1492	0.737	1
599	6.3.2.1;	0.0568409	1.0001	BAP3_6;	0.283344	1.00026	b1493	0.737	1
600	dead end _1.2.1.3d;	0.0568409	1.0001	TAT1_4;	0.283344	1.00026	b1519	0.737	1
601	2.7.1.33;	0.0568409	1.0001	GAP1_16;	0.283344	1.00026	b1521	0.737	1
602	6.3.2.5;	0.0568409	1.0001	AGP1_10;	0.283344	1.00026	b1524	0.737	1
603	4.1.1.36;	0.0568409	1.0001	BAP2_7;	0.283344	1.00026	b1528	0.737	1
604	_2.7.7.3;	0.0568409	1.0001	VAP1_6;	0.283344	1.00026	b1533	0.737	1
605	_2.7.1.24;	0.0568409	1.0001	TAT2_6;	0.283344	1.00026	b1539	0.737	1
606	2.3.1.41b;	0.0568409	1.0001	BAP3_7;	0.283344	1.00026	b1584	0.737	1
607	2.3.1.41c;	0.0568409	1.0001	GAP1_17;	0.283344	1.00026	b1587	0.737	1
608	2.3.1.41d;	0.0568409	1.0001	AGP1_11;	0.283344	1.00026	b1588	0.737	1
609	2.3.1.41e;	0.0568409	1.0001	BAP3_8;	0.283344	1.00026	b1589	0.737	1
610	2.3.1.41f;	0.0568409	1.0001	VAP1_7;	0.283344	1.00026	b1590	0.737	1
611	2.3.1.41g;	0.0568409	1.0001	BAP2_8;	0.283344	1.00026	b1592	0.737	1
612	2.3.1.41h;	0.0568409	1.0001	AGP3_3;	0.283344	1.00026	b1602	0.737	1
613	_1.14.19.1a;	0.0568409	1.0001	AGP1_12;	0.283344	1.00026	b1603	0.737	1
614	_1.14.19.1b;	0.0568409	1.0001	GNP1_6;	0.283344	1.00026	b1605	0.737	1
615	_1.14.19.-a;	0.0568409	1.0001	GAP1_18;	0.283344	1.00026	b1606	0.737	1
616	_1.14.19.-b;	0.0568409	1.0001	DIP5_7;	0.283344	1.00026	b1611	0.737	1
617	_1.14.19.-c;	0.0568409	1.0001	TAT1_5;	0.283344	1.00026	b1612	0.737	1
618	_1.14.19.-d;	0.0568409	1.0001	AGP1_13;	0.283344	1.00026	b1613	0.737	1
619	_1.14.19.-e;	0.0568409	1.0001	GAP1_19;	0.283344	1.00026	b1621	0.737	1
620	~3.1.2.14f;	0.0568409	1.0001	GNP1_7;	0.283344	1.00026	b1622	0.737	1
621	~3.1.2.14h;	0.0568409	1.0001	LYP1;	0.283344	1.00026	b1623	0.737	1
622	~3.1.2.14i;	0.0568409	1.0001	GAP1_20;	0.283344	1.00026	b1636	0.737	1
623	~3.1.2.14j;	0.0568409	1.0001	MMP1;	0.283344	1.00026	b1637	0.737	1
624	~3.1.2.14k;	0.0568409	1.0001	AGP2;	0.283344	1.00026	b1638	0.737	1
625	~3.1.2.14l;	0.0568409	1.0001	BIO5;	0.283344	1.00026	b1640	0.737	1
626	~3.1.2.14m;	0.0568409	1.0001	UGA4_2;	0.283344	1.00026	b1646	0.737	1
627	2.3.1.179a;	0.0568409	1.0001	U171_;	0.283344	1.00026	b1651	0.737	1
628	2.3.1.179b;	0.0568409	1.0001	PTR2_1;	0.283344	1.00026	b1654	0.737	1
629	2.3.1.179c;	0.0568409	1.0001	PTR2_2;	0.283344	1.00026	b1656	0.737	1
630	2.3.1.179d;	0.0568409	1.0001	PTR2_3;	0.283344	1.00026	b1661	0.737	1
631	2.3.1.179e;	0.0568409	1.0001	U173_;	0.283344	1.00026	b1676	0.737	1
632	2.3.1.179f;	0.0568409	1.0001	FCY2_1;	0.283344	1.00026	b1677	0.737	1
633	2.3.1.179g;	0.0568409	1.0001	FCY2_2;	0.283344	1.00026	b1692	0.737	1
634	2.3.1.179h;	0.0568409	1.0001	FCY2_3;	0.283344	1.00026	b1701	0.737	1
635	2.3.1.180a;	0.0568409	1.0001	FCY21_1;	0.283344	1.00026	b1702	0.737	1
636	2.3.1.180b;	0.0568409	1.0001	FCY21_2;	0.283344	1.00026	b1704	0.737	1
637	2.3.1.180c;	0.0568409	1.0001	FCY21_3;	0.283344	1.00026	b1709	0.737	1
638	2.3.1.180d;	0.0568409	1.0001	FCY22_1;	0.283344	1.00026	b1711	0.737	1
639	2.3.1.180e;	0.0568409	1.0001	FCY22_2;	0.283344	1.00026	b1713	0.737	1
640	2.3.1.180f;	0.0568409	1.0001	FCY22_3;	0.283344	1.00026	b1714	0.737	1
641	2.3.1.180g;	0.0568409	1.0001	YGL186C_1;	0.283344	1.00026	b1719	0.737	1
642	2.3.1.180h;	0.0568409	1.0001	YGL186C_2;	0.283344	1.00026	b1723	0.737	1
643	_uroporphyrinogen-I_spont;	0.0568409	1.0001	YGL186C_3;	0.283344	1.00026	b1732	0.737	1
644	dead end _uroporphyrin-I_spont;	0.0568409	1.0001	U178_;	0.283344	1.00026	b1744	0.737	1
645	4.1.1.37b;	0.0568409	1.0001	TRK1;	0.283344	1.00026	b1745	0.737	1
646	dead end _coproporphyrin-I_spont;	0.0568409	1.0001	U210_;	0.283344	1.00026	b1746	0.737	1
647	dead end _uroporphyrin-III_spont;	0.0568409	1.0001	U212_;	0.283344	1.00026	b1747	0.737	1
648	_1.3.3.3;	0.0568409	1.0001	NHA1;	0.283344	1.00026	b1748	0.737	1
649	1.3.1.24a;	0.0568409	1.0001	THI7;	0.283344	1.00026	b1759	0.737	1
650	1.3.1.24b;	0.0568409	1.0001	YOR071C;	0.283344	1.00026	b1764	0.737	1
651	1.3.1.33a;	0.0568409	1.0001	YOR192C;	0.283344	1.00026	b1767	0.737	1
652	~1.3.1.75a;	0.0568409	1.0001	DAL5;	0.283344	1.00026	b1768	0.737	1
653	1.3.1.33b;	0.0568409	1.0001	U217_;	0.283344	1.00026	b1773	0.737	1
654	_1.18.-.-;	0.0568409	1.0001	U225_;	0.283344	1.00026	b1778	0.737	1
655	2.5.1.62;	0.0568409	1.0001	U226_;	0.283344	1.00026	b1781	0.737	1
656	2.1.1.131b;	0.0568409	1.0001	FNADH;	0.283344	1.00026	b1800	0.737	1
657	2.1.1.133b;	0.0568409	1.0001	FNADPH;	0.283344	1.00026	b1801	0.737	1
658	1.3.1.54;	0.0568409	1.0001	FATP;	0.283344	1.00026	b1805	0.737	1
659	5.4.1.2;	0.0568409	1.0001	SAMxtI;	0.283344	1.00026	b1814	0.737	1
660	6.6.1.2;	0.0568409	1.0001	MMETxtI;	0.283344	1.00026	b1817	0.737	1
661	dead end 6.3.1.10b;	0.0568409	1.0001	MMETxtO;	0.283344	1.00026	b1818	0.737	1
662	2.5.1.17b;	0.0568409	1.0001	MIxtI;	0.283344	1.00026	b1819	0.737	1
663	_lumazine-spont;	0.0568409	1.0001	RFLAVxtI;	0.283344	1.00026	b1849	0.737	1
664	2.7.1.26;	0.0568409	1.0001	PYRDXxtI;	0.283344	1.00026	b1850	0.737	1
665	2.7.7.2;	0.0568409	1.0001	PYRDXxtO;	0.283344	1.00026	b1851	0.737	1
666	_1.8.1.9;	0.0568409	1.0001	CHOxtI;	0.283344	1.00026	b1854	0.737	1
667	_Thiored;	0.0568409	1.0001	INSxtI;	0.283344	1.00026	b1855	0.737	1
668	1.11.1.6;	0.0568409	1.0001	GLUxtI;	0.283344	1.00026	b1857	0.737	1
669	1.1.1.38;	0.0568409	1.0001	FRUxtI;	0.283344	1.00026	b1858	0.737	1
670	4.1.1.31;	0.0568409	1.0001	MANxtI;	0.283344	1.00026	b1859	0.737	1
671	4.2.3.3;	0.0568409	1.0001	GLACxtI;	0.283344	1.00026	b1865	0.737	1
672	4.4.1.5;	0.0568409	1.0001	SUCxtI;	0.283344	1.00026	b1866	0.737	1
673	3.1.2.6;	0.0568409	1.0001	MALxtI;	0.283344	1.00026	b1872	0.737	1
674	1.1.1.28;	0.0568409	1.0001	AKGxtI;	0.283344	1.00026	b1873	0.737	1
675	2.3.1.9;	0.0568409	1.0001	SORxtI;	0.283344	1.00026	b1876	0.737	1
676	3.4.11.2a;	0.0568409	1.0001	SORxtO;	0.283344	1.00026	b1896	0.737	1
677	3.4.11.2b;	0.0568409	1.0001	ARABxtI;	0.283344	1.00026	b1897	0.737	1
678	6.3.2.3;	0.0568409	1.0001	ARABxtO;	0.283344	1.00026	b1900	0.737	1
679	_2.3.2.2a;	0.0568409	1.0001	DHAxtI;	0.283344	1.00026	b1901	0.737	1
680	_2.3.2.2b;	0.0568409	1.0001	DHAxtO;	0.283344	1.00026	b1907	0.737	1
681	_2.3.2.2c;	0.0568409	1.0001	FUCxtI;	0.283344	1.00026	b1912	0.737	1
682	_2.3.2.2d;	0.0568409	1.0001	FUCxtO;	0.283344	1.00026	b1919	0.737	1
683	_2.3.2.2e;	0.0568409	1.0001	GLTLxtI;	0.283344	1.00026	b1927	0.737	1
684	_2.3.2.2f;	0.0568409	1.0001	GLTLxtO;	0.283344	1.00026	b1981	0.737	1
685	_2.3.2.2g;	0.0568409	1.0001	GLTxtI;	0.283344	1.00026	b1982	0.737	1
686	_2.3.2.2h;	0.0568409	1.0001	GLTxtO;	0.283344	1.00026	b1991	0.737	1
687	_2.3.2.2i;	0.0568409	1.0001	GLCNxtI;	0.283344	1.00026	b1992	0.737	1
688	_2.3.2.2j;	0.0568409	1.0001	GLCNxtO;	0.283344	1.00026	b1993	0.737	1
689	_2.3.2.2k;	0.0568409	1.0001	GLAMxtI;	0.283344	1.00026	b2010	0.737	1
690	_2.3.2.2l;	0.0568409	1.0001	GLAMxtO;	0.283344	1.00026	b2027	0.737	1
691	_2.3.2.2m;	0.0568409	1.0001	GLxtI;	0.283344	1.00026	b2028	0.737	1
692	_2.3.2.2n;	0.0568409	1.0001	LACxtI;	0.283344	1.00026	b2032	0.737	1
693	_2.3.2.2o;	0.0568409	1.0001	MLTxtI;	0.283344	1.00026	b2033	0.737	1
694	_2.3.2.2p;	0.0568409	1.0001	MNTxtI;	0.283344	1.00026	b2034	0.737	1
695	_2.3.2.2q;	0.0568409	1.0001	MNTxtO;	0.283344	1.00026	b2035	0.737	1
696	_2.3.2.2r;	0.0568409	1.0001	MELIxtI;	0.283344	1.00026	b2036	0.737	1
697	_2.3.2.2s;	0.0568409	1.0001	MELIxtO;	0.283344	1.00026	b2037	0.737	1
698	_2.3.2.2t;	0.0568409	1.0001	RMNxtI;	0.283344	1.00026	b2038	0.737	1
699	3.5.2.9;	0.0568409	1.0001	RMNxtO;	0.283344	1.00026	b2039	0.737	1
700	_2.5.1.18stoi;	0.0568409	1.0001	RIBxtI;	0.283344	1.00026	b2040	0.737	1
701	_2.3.2.2u;	0.0568409	1.0001	TRExtI;	0.283344	1.00026	b2041	0.737	1
702	1.11.1.9;	0.0568409	1.0001	ALAxtI;	0.283344	1.00026	b2045	0.737	1
703	~6.3.2.2;	0.0568409	1.0001	ARGxtI;	0.283344	1.00026	b2048	0.737	1
704	~2.3.2.4a;	0.0568409	1.0001	ASNxtI;	0.283344	1.00026	b2049	0.737	1
705	~2.3.2.4b;	0.0568409	1.0001	ASPxtI;	0.283344	1.00026	b2051	0.737	1
706	~2.3.2.4c;	0.0568409	1.0001	BCAAxtI;	0.283344	1.00026	b2052	0.737	1
707	~2.3.2.4d;	0.0568409	1.0001	BCAAxtO;	0.283344	1.00026	b2053	0.737	1
708	~2.3.2.4e;	0.0568409	1.0001	CYSxtI;	0.283344	1.00026	b2065	0.737	1
709	~2.3.2.4f;	0.0568409	1.0001	DALAxtI;	0.283344	1.00026	b2066	0.737	1
710	~2.3.2.4g;	0.0568409	1.0001	DALAxtO;	0.283344	1.00026	b2091	0.737	1
711	~2.3.2.4h;	0.0568409	1.0001	DSERxtI;	0.283344	1.00026	b2092	0.737	1
712	~2.3.2.4i;	0.0568409	1.0001	DSERxtO;	0.283344	1.00026	b2093	0.737	1
713	~2.3.2.4j;	0.0568409	1.0001	GLYxtI;	0.283344	1.00026	b2094	0.737	1
714	~2.3.2.4k;	0.0568409	1.0001	MDAPxtI;	0.283344	1.00026	b2095	0.737	1
715	~2.3.2.4l;	0.0568409	1.0001	MDAPxtO;	0.283344	1.00026	b2096	0.737	1
716	~2.3.2.4m;	0.0568409	1.0001	GABAxtI;	0.283344	1.00026	b2097	0.737	1
717	~2.3.2.4n;	0.0568409	1.0001	GLNxtI;	0.283344	1.00026	b2104	0.737	1
718	~2.3.2.4o;	0.0568409	1.0001	HISxtI;	0.283344	1.00026	b2114	0.737	1
719	~2.3.2.4p;	0.0568409	1.0001	ILExtI;	0.283344	1.00026	b2128	0.737	1
720	~2.3.2.4q;	0.0568409	1.0001	LEUxtI;	0.283344	1.00026	b2129	0.737	1
721	~2.3.2.4r;	0.0568409	1.0001	LYSxtI;	0.283344	1.00026	b2130	0.737	1
722	~2.3.2.4s;	0.0568409	1.0001	METxtI;	0.283344	1.00026	b2131	0.737	1
723	4.1.2.13c;	0.0568409	1.0001	ORNxtI;	0.283344	1.00026	b2132	0.737	1
724	dead end 2.7.1.4;	0.0568409	1.0001	PHExtI;	0.283344	1.00026	b2133	0.737	1
725	5.3.1.8;	0.0568409	1.0001	PROxtI;	0.283344	1.00026	b2134	0.737	1
726	5.4.2.8;	0.0568409	1.0001	PTRCxtI;	0.283344	1.00026	b2143	0.737	1
727	2.7.7.22;	0.0568409	1.0001	PTRCxtO;	0.283344	1.00026	b2148	0.737	1
728	2.7.7.13;	0.0568409	1.0001	SERxtI;	0.283344	1.00026	b2149	0.737	1
729	4.2.1.47;	0.0568409	1.0001	SPMDxtI;	0.283344	1.00026	b2150	0.737	1
730	dead end 1.1.1.271;	0.0568409	1.0001	SPMDxtO;	0.283344	1.00026	b2154	0.737	1
731	dead end _5.1.3.8;	0.0568409	1.0001	THRxtI;	0.283344	1.00026	b2155	0.737	1
732	_5.1.3.14a;	0.0568409	1.0001	TRPxtI;	0.283344	1.00026	b2156	0.737	1
733	dead end _5.1.3.14b;	0.0568409	1.0001	TYRxtI;	0.283344	1.00026	b2162	0.737	1
734	6.3.2.10b;	0.0568409	1.0001	VALxtI;	0.283344	1.00026	b2167	0.737	1
735	2.7.8.13b;	0.0568409	1.0001	DIPEPxtI;	0.283344	1.00026	b2168	0.737	1
736	2.4.1.227b;	0.0568409	1.0001	DIPEPxtO;	0.283344	1.00026	b2169	0.737	1
737	_6.3.1.2c;	0.0568409	1.0001	OPEPxtI;	0.283344	1.00026	b2170	0.737	1
738	6.3.2.10c;	0.0568409	1.0001	OPEPxtO;	0.283344	1.00026	b2199	0.737	1
739	2.7.8.13c;	0.0568409	1.0001	PEPTxtI;	0.283344	1.00026	b2200	0.737	1
740	2.4.1.227c;	0.0568409	1.0001	PEPTxtO;	0.283344	1.00026	b2201	0.737	1
741	_6.3.1.2d;	0.0568409	1.0001	URAxtI;	0.283344	1.00026	b2202	0.737	1
742	~2.3.2.10b;	0.0568409	1.0001	NMNxtI;	0.283344	1.00026	b2203	0.737	1
743	~2.3.2.10c;	0.0568409	1.0001	NMNxtO;	0.283344	1.00026	b2204	0.737	1
744	6.3.2.4;	0.0568409	1.0001	CYTSxtI;	0.283344	1.00026	b2205	0.737	1
745	_peptidoglycan_synb;	0.0568409	1.0001	CYTSxtO;	0.283344	1.00026	b2206	0.737	1
746	_peptidoglycan_sync;	0.0568409	1.0001	ADxtI;	0.283344	1.00026	b2210	0.737	1
747	3.4.16.4;	0.0568409	1.0001	GNxtI;	0.283344	1.00026	b2215	0.737	1
748	2.3.1.129;	0.0568409	1.0001	HYXNxtI;	0.283344	1.00026	b2221	0.737	1
749	dead end 2.4.1.14;	0.0568409	1.0001	XTSNxtI;	0.283344	1.00026	b2222	0.737	1
750	dead end _5.4.2.6;	0.0568409	1.0001	XTSNxtO;	0.283344	1.00026	b2223	0.737	1
751	dead end 2.4.1.25;	0.0568409	1.0001	XANxtI;	0.283344	1.00026	b2224	0.737	1
752	_2.4.1.1;	0.0568409	1.0001	ADNxtI;	0.283344	1.00026	b2232	0.737	1
753	_2.4.1.21a;	0.0568409	1.0001	GSNxtI;	0.283344	1.00026	b2234	0.737	1
754	_2.4.1.21b;	0.0568409	1.0001	URIxtI;	0.283344	1.00026	b2235	0.737	1
755	_2.4.1.18;	0.0568409	1.0001	CYTDxtI;	0.283344	1.00026	b2239	0.737	1
756	4.2.1.45;	0.0568409	1.0001	DTxtI;	0.283344	1.00026	b2240	0.737	1
757	_cellulosedeg;	0.0568409	1.0001	DINxtI;	0.283344	1.00026	b2241	0.737	1
758	_3.2.1.4;	0.0568409	1.0001	DGxtI;	0.283344	1.00026	b2242	0.737	1
759	_3.2.1.21a;	0.0568409	1.0001	DAxtI;	0.283344	1.00026	b2243	0.737	1
760	_3.2.1.21b;	0.0568409	1.0001	DCxtI;	0.283344	1.00026	b2251	0.737	1
761	_2.4.1.213;	0.0568409	1.0001	DCxtO;	0.283344	1.00026	b2253	0.737	1
762	3.1.3.69;	0.0568409	1.0001	DUxtI;	0.283344	1.00026	b2254	0.737	1
763	dead end 1.17.1.2b;	0.0568409	1.0001	ACxtI;	0.283344	1.00026	b2255	0.737	1
764	2.5.1.29a;	0.0568409	1.0001	FORxtI;	0.283344	1.00026	b2257	0.737	1
765	_UbiQ;	0.0568409	1.0001	ETHxtI;	0.283344	1.00026	b2260	0.737	1
766	_PhytQnol;	0.0568409	1.0001	SUCCxtI;	0.283344	1.00026	b2261	0.737	1
767	_VTE1a;	0.0568409	1.0001	PYRxtI;	0.283344	1.00026	b2262	0.737	1
768	_GTMTa;	0.0568409	1.0001	UREAxtI;	0.283344	1.00026	b2264	0.737	1
769	_2.3.1.181a;	0.0568409	1.0001	NH3xtO;	0.283344	1.00026	b2265	0.737	1
770	_2.8.1.8a;	0.0568409	1.0001	KxtI;	0.283344	1.00026	b2291	0.737	1
771	_2.8.1.8b;	0.0568409	1.0001	KxtO;	0.283344	1.00026	b2296	0.737	1
772	_2.3.1.181b;	0.0568409	1.0001	SLFxtO;	0.283344	1.00026	b2297	0.737	1
773	1.14.99.30a;	0.0568409	1.0001	PIxtI;	0.283344	1.00026	b2303	0.737	1
774	1.14.99.30b;	0.0568409	1.0001	GL3PxtI;	0.283344	1.00026	b2306	0.737	1
775	_crtHa;	0.0568409	1.0001	GL3PxtO;	0.283344	1.00026	b2307	0.737	1
776	_crtHb;	0.0568409	1.0001	CITxtI;	0.283344	1.00026	b2308	0.737	1
777	_CrtRa;	0.0568409	1.0001	FUMxtI;	0.283344	1.00026	b2309	0.737	1
778	dead end _CrtRb;	0.0568409	1.0001	C140xtI;	0.283344	1.00026	b2310	0.737	1
779	_gCar;	0.0568409	1.0001	C160xtI;	0.283344	1.00026	b2311	0.737	1
780	_CrtRg;	0.0568409	1.0001	C180xtI;	0.283344	1.00026	b2328	0.737	1
781	dead end 5.1.3.2a;	0.0568409	1.0001	C161xtI;	0.283344	1.00026	b2341	0.737	1
782	dead end 1.1.1.22;	0.0568409	1.0001	C161xtO;	0.283344	1.00026	b2342	0.737	1
783	dead end 2.7.7.24;	0.0568409	1.0001	C181xtI;	0.283344	1.00026	b2344	0.737	1
784	dead end 5.1.3.2b;	0.0568409	1.0001	C181xtO;	0.283344	1.00026	b2366	0.737	1
785	dead end 2.7.7.33;	0.0568409	1.0001	NAxtI;	0.283344	1.00026	b2378	0.737	1
786	4.2.1.46;	0.0568409	1.0001	NAxtO;	0.283344	1.00026	b2388	0.737	1
787	5.1.3.13a;	0.0568409	1.0001	PNTOxtI;	0.283344	1.00026	b2392	0.737	1
788	5.1.3.13b;	0.0568409	1.0001	SLAxtI;	0.283344	1.00026	b2393	0.737	1
789	dead end 1.1.1.133a;	0.0568409	1.0001	SLAxtO;	0.283344	1.00026	b2406	0.737	1
790	dead end 1.1.1.133b;	0.0568409	1.0001	O2xtO;	0.283344	1.00026	b2407	0.737	1
791	_1.2.1.3d;	0.0568409	1.0001	CO2xtI;	0.283344	1.00026	b2411	0.737	1
792	PYRIMSYN1-RXN;	0.0568409	1.0001	GLALxtI;	0.283344	1.00026	b2414	0.737	1
793	2.5.1.3;	0.0568409	1.0001	ACALxtI;	0.283344	1.00026	b2417	0.737	1
794	2.7.1.49;	0.0568409	1.0001	ATNxtI;	0.283344	1.00026	b2418	0.737	1
795	2.7.4.7;	0.0568409	1.0001	MVLxtI;	0.283344	1.00026	b2421	0.737	1
796	2.7.4.16;	0.0568409	1.0001	MVLxtO;	0.283344	1.00026	b2422	0.737	1
797	dead end 2.3.1.47;	0.0568409	1.0001	MTHNxtI;	0.283344	1.00026	b2423	0.737	1
798	6.3.3.3;	0.0568409	1.0001	MTHNxtO;	0.283344	1.00026	b2424	0.737	1
799	2.8.1.6;	0.0568409	1.0001	PAPxtI;	0.283344	1.00026	b2425	0.737	1
800	6.3.4.15;	0.0568409	1.0001	DTTPxtI;	0.283344	1.00026	b2429	0.737	1
801	RXN-7101;	0.0568409	1.0001	THYxtI;	0.283344	1.00026	b2435	0.737	1
802	dead end 2.1.1.142;	0.0568409	1.0001	MKxtI;	0.283344	1.00026	b2436	0.737	1
803	_3.5.2.6;	0.0568409	1.0001	MKxtO;	0.283344	1.00026	b2440	0.737	1
804	_3.5.1.11;	0.0568409	1.0001	GA6PxtI;	0.283344	1.00026	b2441	0.737	1
805	_2.5.1.31a;	0.0568409	1.0001	SORBxtI;	0.283344	1.00026	b2458	0.737	1
806	_2.5.1.31b;	0.0568409	1.0001	SORBxtO;	0.283344	1.00026	b2463	0.737	1
807	dead end 1.4.3.5a;	0.0568409	1.0001	SUCSxtI;	0.283344	1.00026	b2464	0.737	1
808	1.4.3.5b;	0.0568409	1.0001	SUCSxtO;	0.283344	1.00026	b2465	0.737	1
809	dead end 1.4.3.5c;	0.0568409	1.0001	GALACxtI;	0.283344	1.00026	b2467	0.737	1
810	1.4.3.5d;	0.0568409	1.0001	GALACxtO;	0.283344	1.00026	b2480	0.737	1
811	2.6.99.2;	0.0568409	1.0001	BTxtI;	0.283344	1.00026	b2481	0.737	1
812	dead end _1.1.1.262;	0.0568409	1.0001	AONAxtI;	0.283344	1.00026	b2482	0.737	1
813	RXN-8447;	0.0568409	1.0001	DANNAxtI;	0.283344	1.00026	b2483	0.737	1
814	dead end 4.2.3.1b;	0.0568409	1.0001	MANNxtI;	0.283344	1.00026	b2484	0.737	1
815	_VitB6;	0.0568409	1.0001	MANNxtO;	0.283344	1.00026	b2485	0.737	1
816	1.1.5.3;	0.0568409	1.0001	CHLSTxtI;	0.283344	1.00026	b2486	0.737	1
817	2.3.1.51;	0.0568409	1.0001	CHLSTxtO;	0.283344	1.00026	b2487	0.737	1
818	2.7.7.41;	0.0568409	1.0001	GULTxtI;	0.283344	1.00026	b2488	0.737	1
819	2.7.1.107;	0.0568409	1.0001	GULTxtO;	0.283344	1.00026	b2489	0.737	1
820	2.7.8.5;	0.0568409	1.0001	OGTxtI;	0.283344	1.00026	b2490	0.737	1
821	3.1.3.25;	0.0568409	1.0001	SPRMxtI;	0.283344	1.00026	b2492	0.737	1
822	3.1.4.-;	0.0568409	1.0001	SPRMxtO;	0.283344	1.00026	b2497	0.737	1
823	4.-.-.-;	0.0568409	1.0001	PIMExtI;	0.283344	1.00026	b2498	0.737	1
824	6.3.4.-;	0.0568409	1.0001	PIMExtO;	0.283344	1.00026	b2502	0.737	1
825	4.2.-.-;	0.0568409	1.0001	THMxtI;	0.283344	1.00026	b2514	0.737	1
826	dUTP;	0.0568409	1.0001	BMxtI;	0.283344	1.00026	b2518	0.737	1
827	(9Z)16C-lipidbm;	0.0568409	1.0001	ERGOxtI;	0.283344	1.00026	b2519	0.737	1
828	(9Z)18C-lipidbm;	0.0568409	1.0001	ERGOxtO;	0.283344	1.00026	b2521	0.737	1
829	(9Z,12Z)18C-lipidbm;	0.0568409	1.0001	ZYMSTxtI;	0.283344	1.00026	b2523	0.737	1
830	(9Z,12Z,15Z)18C-lipidbm;	0.0568409	1.0001	ZYMSTxtO;	0.283344	1.00026	b2533	0.737	1
831	(6Z,9Z)18C-lipidbm;	0.0568409	1.0001	PGI1_2;	0.283344	1.00026	b2536	0.737	1
832	(6Z,9Z,12Z)18C-lipidbm;	0.0568409	1.0001	PGI1_3;	0.283344	1.00026	b2538	0.737	1
833	(6Z,9Z,12Z,15Z)18C-lipidbm;	0.0568409	1.0001	SOR1;	0.283344	1.00026	b2539	0.737	1
834	NADPHbm;	0.0568409	1.0001	YBR184W_2;	0.283344	1.00026	b2540	0.737	1
835	NADPbm;	0.0568409	1.0001	FSP2_2;	0.283344	1.00026	b2541	0.737	1
836	NADHbm;	0.0568409	1.0001	MEP2;	0.283344	1.00026	b2542	0.737	1
837	NADbm;	0.0568409	1.0001	MEP3;	0.283344	1.00026	b2552	0.737	1
838	H2bm;	0.0568409	1.0001	ACP1/CEM1/MCT1/OAR1_3;	0.283344	1.00026	b2563	0.737	1
839	ATPbm;	0.0568409	1.0001	ACP1/CEM1/MCT1/OAR1_4;	0.283344	1.00026	b2578	0.737	1
840	ADPbm;	0.0568409	1.0001	ACP1/CEM1/MCT1/OAR1_5;	0.283344	1.00026	b2579	0.737	1
841	TRANS-RXN59G-152;	0.0568409	1.0001	GDH2;	0.283344	1.00026	b2582	0.737	1
842	CO2out;	0.0568409	1.0001	DCD1_2;	0.283344	1.00026	b2587	0.737	1
843	_lightII;	0.0568409	1.0001	U70_;	0.283344	1.00026	b2601	0.737	1
844	4.2.1.1b;	0.0568409	1.0001	ABZ1;	0.283344	1.00026	b2661	0.737	1
845	_H2CO3desprot;	0.0568409	1.0001	U89_;	0.283344	1.00026	b2662	0.737	1
846	NADHmain;	0.0568409	1.0001	ACS1;	0.283344	1.00026	b2663	0.737	1
847	NADPHmain;	0.0568409	1.0001	ACP1/CEM1/MCT1/OAR1_6;	0.283344	1.00026	b2675	0.737	1
848	Phosphate TRANS-RXN59G-90;	0.0568409	1.0001	THI20_2;	0.283344	1.00026	b2676	0.737	1
849	Phosphate TRANS-RXN59G-100;	0.0568409	1.0001	DFR1_2;	0.283344	1.00026	b2677	0.737	1
850	Phosphate TRANS-RXN59G-108;	0.0568409	1.0001	HYXNxtO;	0.283344	1.00026	b2678	0.737	1
851	_Phosphate_out;	0.0568409	1.0001	HXK2_1;	0.283344	1.00026	b2679	0.737	1
852	H2O;	0.0568409	1.0001	YPL276W;	0.283344	1.00026	b2688	0.737	1
853	PROTONS;	0.0568409	1.0001	U35_;	0.283344	1.00026	b2690	0.737	1
854	sulfate TRANS-RXN59G-407;	0.0568409	1.0001	HXK1_1;	0.283344	1.00026	b2697	0.737	1
855	sulfate TRANS-RXN59G-713;	0.0568409	1.0001	YPL275W;	0.283344	1.00026	b2701	0.737	1
856	nitrate TRANS-RXN59G-237;	0.0568409	1.0001	FDH1;	0.283344	1.00026	b2702	0.737	1
857	ammonia dead end TRANS-RXN59G-0;	0.0568409	1.0001	U199_;	0.283344	1.00026	b2703	0.737	1
858	ammonia dead end TRANS-RXN59G-178;	0.0568409	1.0001	U80_;	0.283344	1.00026	b2704	0.737	1
859	_ammonia;	0.0568409	1.0001	U183_;	0.283344	1.00026	b2705	0.737	1
860	magnesium TRANS-RXN59G-340;	0.0568409	1.0001	U189_;	0.283344	1.00026	b2708	0.737	1
861	magnesium TRANS-RXN59G-53;	0.0568409	1.0001	U221_;	0.283344	1.00026	b2710	0.737	1
862	zinc TRANS-RXN59G-813;	0.0568409	1.0001	C140xtO;	0.283344	1.00026	b2711	0.737	1
863	zinc TRANS-RXN59G-228;	0.0568409	1.0001	ACP1/CEM1/MCT1/OAR1_1;	0.283344	1.00026	b2719	0.737	1
864	_H2O2transp;	0.0568409	1.0001	ACP1/CEM1/MCT1/OAR1_2;	0.283344	1.00026	b2720	0.737	1
865	_O2transp;	0.0568409	1.0001	U172_;	0.283344	1.00026	b2721	0.737	1
866	potassium 3.6.3.12;	0.0568409	1.0001	GA6PxtO;	0.283344	1.00026	b2722	0.737	1
867	potassium TRANS-RXN59G-35;	0.0568409	1.0001	DAL2;	0.283344	1.00026	b2723	0.737	1
868	chloride TRANS-RXN59G-171;	0.0568409	1.0001	PDX3_4;	0.283344	1.00026	b2724	0.737	1
869	sodium TRANS-RXN59G-47;	0.0568409	1.0001	YER053C;	0.283344	1.00026	b2738	0.737	1
870	calcium TRANS-RXN59G-708;	0.0568409	1.0001	U145_;	0.283344	1.00026	b2744	0.737	1
871	manganese _Mn transport;	0.0568409	1.0001	U215_;	0.283344	1.00026	b2781	0.737	1
872	_H2;	0.0568409	1.0001	U21_;	0.283344	1.00026	b2784	0.737	1
873	_an [acyl-carrier protein];	0.0568409	1.0001	U168_;	0.283344	1.00026	b2787	0.737	1
874	_a protein disulfide R1Protein2R2R3S2;	0.0568409	1.0001	LACxtO;	0.283344	1.00026	b2788	0.737	1
875	_RNAout;	0.0568409	1.0001	RNR1_4;	0.283344	1.00026	b2789	0.737	1
876	_DNAout;	0.0568409	1.0001	ALD5_1;	0.283344	1.00026	b2796	0.737	1
877	_glycout;	0.0568409	1.0001	ALAxtO;	0.283344	1.00026	b2797	0.737	1
878	_PPPi;	0.0568409	1.0001	ADNxtO;	0.283344	1.00026	b2799	0.737	1
879	_glycolaldehyde;	0.0568409	1.0001	CYTDxtO;	0.283344	1.00026	b2800	0.737	1
880				ATNxtO;	0.283344	1.00026	b2801	0.737	1
881				DTTPxtO;	0.283344	1.00026	b2802	0.737	1
882				CAR1;	0.283344	1.00026	b2803	0.737	1
883				DUR3;	0.283344	1.00026	b2810	0.737	1
884				U209_;	0.283344	1.00026	b2813	0.737	1
885				THRxtO;	0.283344	1.00026	b2817	0.737	1
886				VALxtO;	0.283344	1.00026	b2835	0.737	1
887				POX1/FOX2/POT3_2;	0.283344	1.00026	b2836	0.737	1
888				DAL3;	0.283344	1.00026	b2841	0.737	1
889				URK1_1;	0.283344	1.00026	b2866	0.737	1
890				ALD2;	0.283344	1.00026	b2867	0.737	1
891				ALD3;	0.283344	1.00026	b2868	0.737	1
892				U143_;	0.283344	1.00026	b2871	0.737	1
893				U175_;	0.283344	1.00026	b2874	0.737	1
894				U192_;	0.283344	1.00026	b2883	0.737	1
895				U216_;	0.283344	1.00026	b2889	0.737	1
896				SERxtO;	0.283344	1.00026	b2890	0.737	1
897				ARA1_1;	0.283344	1.00026	b2893	0.737	1
898				FKS1;	0.283344	1.00026	b2895	0.737	1
899				HXT10_2;	0.283344	1.00026	b2901	0.737	1
900				HXT9_2;	0.283344	1.00026	b2903	0.737	1
901				SUL1;	0.283344	1.00026	b2904	0.737	1
902				SUL2;	0.283344	1.00026	b2905	0.737	1
903				YGR125W;	0.283344	1.00026	b2907	0.737	1
904				IDP3_1;	0.283344	1.00026	b2914	0.737	1
905				IDP3_2;	0.283344	1.00026	b2917	0.737	1
906				APA1_1;	0.283344	1.00026	b2919	0.737	1
907				U46_;	0.283344	1.00026	b2920	0.737	1
908				MET17_3;	0.283344	1.00026	b2923	0.737	1
909				GSC2;	0.283344	1.00026	b2925	0.737	1
910				GAL2_2;	0.283344	1.00026	b2935	0.737	1
911				HXT11_3;	0.283344	1.00026	b2937	0.737	1
912				STL1_2;	0.283344	1.00026	b2938	0.737	1
913				BPH1;	0.283344	1.00026	b2943	0.737	1
914				HXK1_2;	0.283344	1.00026	b2947	0.737	1
915				HXK2_2;	0.283344	1.00026	b2954	0.737	1
916				GUK1_1;	0.283344	1.00026	b2957	0.737	1
917				U16_;	0.283344	1.00026	b2963	0.737	1
918				U52_;	0.283344	1.00026	b2964	0.737	1
919				ALD4_2;	0.283344	1.00026	b2965	0.737	1
920				GSH1;	0.283344	1.00026	b2975	0.737	1
921				U132_;	0.283344	1.00026	b2976	0.737	1
922				U229_;	0.283344	1.00026	b2979	0.737	1
923				AKGxtO;	0.283344	1.00026	b2987	0.737	1
924				LEUxtO;	0.283344	1.00026	b2988	0.737	1
925				YBR184W_1;	0.283344	1.00026	b2994	0.737	1
926				MET3;	0.283344	1.00026	b2997	0.737	1
927				GUT2;	0.283344	1.00026	b3001	0.737	1
928				U164_;	0.283344	1.00026	b3005	0.737	1
929				GABAxtO;	0.283344	1.00026	b3006	0.737	1
930				XANxtO;	0.283344	1.00026	b3008	0.737	1
931				DAL1;	0.283344	1.00026	b3012	0.737	1
932				U17_;	0.283344	1.00026	b3028	0.737	1
933				APT1;	0.283344	1.00026	b3029	0.737	1
934				HXT4_1;	0.283344	1.00026	b3052	0.737	1
935				GAL2_1;	0.283344	1.00026	b3057	0.737	1
936				HXT11_1;	0.283344	1.00026	b3061	0.737	1
937				STL1_1;	0.283344	1.00026	b3062	0.737	1
938				HXT1_1;	0.283344	1.00026	b3063	0.737	1
939				HXT11_2;	0.283344	1.00026	b3073	0.737	1
940				HXT13_1;	0.283344	1.00026	b3089	0.737	1
941				HXT15_1;	0.283344	1.00026	b3091	0.737	1
942				HXT16_1;	0.283344	1.00026	b3092	0.737	1
943				HXT10_1;	0.283344	1.00026	b3093	0.737	1
944				HXT17_1;	0.283344	1.00026	b3114	0.737	1
945				HXT2_1;	0.283344	1.00026	b3115	0.737	1
946				HXT4_2;	0.283344	1.00026	b3116	0.737	1
947				HXT3_1;	0.283344	1.00026	b3117	0.737	1
948				HXT5_1;	0.283344	1.00026	b3124	0.737	1
949				HXT6_1;	0.283344	1.00026	b3125	0.737	1
950				HXT7_1;	0.283344	1.00026	b3126	0.737	1
951				HXT8_1;	0.283344	1.00026	b3127	0.737	1
952				AMD1_1;	0.283344	1.00026	b3128	0.737	1
953				PNP1_5;	0.283344	1.00026	b3132	0.737	1
954				PRO3_2;	0.283344	1.00026	b3137	0.737	1
955				FUR4;	0.283344	1.00026	b3161	0.737	1
956				ASPxtO;	0.283344	1.00026	b3182	0.737	1
957				CYSxtO;	0.283344	1.00026	b3197	0.737	1
958				PYRxtO;	0.283344	1.00026	b3212	0.737	1
959				ACALxtO;	0.283344	1.00026	b3213	0.737	1
960				PCK1;	0.283344	1.00026	b3222	0.737	1
961				APT2;	0.283344	1.00026	b3223	0.737	1
962				U38_;	0.283344	1.00026	b3224	0.737	1
963				PUT2;	0.283344	1.00026	b3225	0.737	1
964				GDH3;	0.283344	1.00026	b3258	0.737	1
965				PRO2_2;	0.283344	1.00026	b3265	0.737	1
966				U120_;	0.283344	1.00026	b3266	0.737	1
967				TRExtO;	0.283344	1.00026	b3281	0.737	1
968				NCP1;	0.283344	1.00026	b3288	0.737	1
969				ERG12_3;	0.283344	1.00026	b3290	0.737	1
970				YFR055W;	0.283344	1.00026	b3350	0.737	1
971				MET17_2;	0.283344	1.00026	b3365	0.737	1
972				GUT1;	0.283344	1.00026	b3366	0.737	1
973				U202_;	0.283344	1.00026	b3367	0.737	1
974				HXK2_4;	0.283344	1.00026	b3370	0.737	1
975				POX1/FOX2/POT3_1;	0.283344	1.00026	b3371	0.737	1
976				SLC1;	0.283344	1.00026	b3374	0.737	1
977				U8_;	0.283344	1.00026	b3380	0.737	1
978				YNK1_4;	0.283344	1.00026	b3384	0.737	1
979				U208_;	0.283344	1.00026	b3385	0.737	1
980				RFLAVxtO;	0.283344	1.00026	b3386	0.737	1
981				DINxtO;	0.283344	1.00026	b3390	0.737	1
982				PPA2;	0.283344	1.00026	b3396	0.737	1
983				ADK2_1;	0.283344	1.00026	b3397	0.737	1
984				MHT1;	0.283344	1.00026	b3403	0.737	1
985				SAM4;	0.283344	1.00026	b3409	0.737	1
986				PMT5;	0.283344	1.00026	b3415	0.737	1
987				PMT1;	0.283344	1.00026	b3416	0.737	1
988				PMT6;	0.283344	1.00026	b3417	0.737	1
989				PMT4;	0.283344	1.00026	b3425	0.737	1
990				PMT3;	0.283344	1.00026	b3426	0.737	1
991				HXK1_4;	0.283344	1.00026	b3428	0.737	1
992				YLR231C_1;	0.283344	1.00026	b3429	0.737	1
993				YBL098W;	0.283344	1.00026	b3430	0.737	1
994				U56_;	0.283344	1.00026	b3431	0.737	1
995				U97_;	0.283344	1.00026	b3432	0.737	1
996				YLR328W_2;	0.283344	1.00026	b3437	0.737	1
997				QNS1_2;	0.283344	1.00026	b3447	0.737	1
998				U167_;	0.283344	1.00026	b3449	0.737	1
999				MLTxtO;	0.283344	1.00026	b3450	0.737	1
1000				ERG12_4;	0.283344	1.00026	b3451	0.737	1
1001				U23_;	0.283344	1.00026	b3452	0.737	1
1002				PRO2_1;	0.283344	1.00026	b3453	0.737	1
1003				PHExtO;	0.283344	1.00026	b3454	0.737	1
1004				PDC5;	0.283344	1.00026	b3455	0.737	1
1005				URA1;	0.283344	1.00026	b3456	0.737	1
1006				RNR3;	0.283344	1.00026	b3457	0.737	1
1007				YNK1_3;	0.283344	1.00026	b3458	0.737	1
1008				U40_;	0.283344	1.00026	b3460	0.737	1
1009				U95_;	0.283344	1.00026	b3469	0.737	1
1010				PFK1_1;	0.283344	1.00026	b3475	0.737	1
1011				GLUxtO;	0.283344	1.00026	b3476	0.737	1
1012				PNTOxtO;	0.283344	1.00026	b3477	0.737	1
1013				GAL10;	0.283344	1.00026	b3478	0.737	1
1014				DUT1;	0.283344	1.00026	b3479	0.737	1
1015				RNR1_1;	0.283344	1.00026	b3480	0.737	1
1016				U123_;	0.283344	1.00026	b3493	0.737	1
1017				U124_;	0.283344	1.00026	b3500	0.737	1
1018				SFC1;	0.283344	1.00026	b3502	0.737	1
1019				MAE1;	0.283344	1.00026	b3503	0.737	1
1020				U2_;	0.283344	1.00026	b3517	0.737	1
1021				U67_;	0.283344	1.00026	b3519	0.737	1
1022				U138_;	0.283344	1.00026	b3526	0.737	1
1023				ACxtO;	0.283344	1.00026	b3528	0.737	1
1024				POX1/FOX2/POT3_3;	0.283344	1.00026	b3540	0.737	1
1025				PNP1_9;	0.283344	1.00026	b3541	0.737	1
1026				U59_;	0.283344	1.00026	b3542	0.737	1
1027				U60_;	0.283344	1.00026	b3543	0.737	1
1028				FOL1_1;	0.283344	1.00026	b3544	0.737	1
1029				PNC1_2;	0.283344	1.00026	b3546	0.737	1
1030				NPT1_2;	0.283344	1.00026	b3551	0.737	1
1031				JEN1_2;	0.283344	1.00026	b3553	0.737	1
1032				U211_;	0.283344	1.00026	b3559	0.737	1
1033				ICL2;	0.283344	1.00026	b3560	0.737	1
1034				U55_;	0.283344	1.00026	b3564	0.737	1
1035				U78_;	0.283344	1.00026	b3565	0.737	1
1036				RIB5;	0.283344	1.00026	b3566	0.737	1
1037				FAD1;	0.283344	1.00026	b3567	0.737	1
1038				U88_;	0.283344	1.00026	b3568	0.737	1
1039				COQ5;	0.283344	1.00026	b3571	0.737	1
1040				COQ6;	0.283344	1.00026	b3572	0.737	1
1041				SUCCxtO;	0.283344	1.00026	b3575	0.737	1
1042				GSY2;	0.283344	1.00026	b3577	0.737	1
1043				NDH2;	0.283344	1.00026	b3578	0.737	1
1044				U83_;	0.283344	1.00026	b3579	0.737	1
1045				QPT1_2;	0.283344	1.00026	b3580	0.737	1
1046				GLxtO;	0.283344	1.00026	b3581	0.737	1
1047				FBP26;	0.283344	1.00026	b3583	0.737	1
1048				ERG12_2;	0.283344	1.00026	b3588	0.737	1
1049				GPD2;	0.283344	1.00026	b3591	0.737	1
1050				THI6_2;	0.283344	1.00026	b3599	0.737	1
1051				FLX1;	0.283344	1.00026	b3600	0.737	1
1052				PMP2;	0.283344	1.00026	b3603	0.737	1
1053				PMA1;	0.283344	1.00026	b3605	0.737	1
1054				PDC1;	0.283344	1.00026	b3610	0.737	1
1055				U34_;	0.283344	1.00026	b3612	0.737	1
1056				GLT1;	0.283344	1.00026	b3616	0.737	1
1057				PMA2;	0.283344	1.00026	b3617	0.737	1
1058				DGxtO;	0.283344	1.00026	b3619	0.737	1
1059				PRS4;	0.283344	1.00026	b3620	0.737	1
1060				U20_;	0.283344	1.00026	b3621	0.737	1
1061				U24_;	0.283344	1.00026	b3622	0.737	1
1062				THR1;	0.283344	1.00026	b3623	0.737	1
1063				U82_;	0.283344	1.00026	b3624	0.737	1
1064				U106_;	0.283344	1.00026	b3625	0.737	1
1065				U126_;	0.283344	1.00026	b3626	0.737	1
1066				CRC1;	0.283344	1.00026	b3627	0.737	1
1067				GLCxtO;	0.283344	1.00026	b3628	0.737	1
1068				U25_;	0.283344	1.00026	b3629	0.737	1
1069				FMN1_2;	0.283344	1.00026	b3630	0.737	1
1070				U84_;	0.283344	1.00026	b3631	0.737	1
1071				YEL041W_2;	0.283344	1.00026	b3632	0.737	1
1072				PRS2;	0.283344	1.00026	b3640	0.737	1
1073				THR4_1;	0.283344	1.00026	b3650	0.737	1
1074				YJR078W;	0.283344	1.00026	b3653	0.737	1
1075				FOL2;	0.283344	1.00026	b3654	0.737	1
1076				ETHxtO;	0.283344	1.00026	b3665	0.737	1
1077				FBP1;	0.283344	1.00026	b3666	0.737	1
1078				ARA1_2;	0.283344	1.00026	b3670	0.737	1
1079				U53_;	0.283344	1.00026	b3671	0.737	1
1080				PRO3_3;	0.283344	1.00026	b3679	0.737	1
1081				U224_;	0.283344	1.00026	b3691	0.737	1
1082				FUMxtO;	0.283344	1.00026	b3693	0.737	1
1083				U39_;	0.283344	1.00026	b3709	0.737	1
1084				ACP1;	0.283344	1.00026	b3725	0.737	1
1085				U6_;	0.283344	1.00026	b3726	0.737	1
1086				PNP1_8;	0.283344	1.00026	b3727	0.737	1
1087				GND2;	0.283344	1.00026	b3728	0.737	1
1088				HOM6_2;	0.283344	1.00026	b3739	0.737	1
1089				PHO11;	0.283344	1.00026	b3747	0.737	1
1090				FMN1_1;	0.283344	1.00026	b3748	0.737	1
1091				U87_;	0.283344	1.00026	b3749	0.737	1
1092				YDL100C;	0.283344	1.00026	b3750	0.737	1
1093				YAT1;	0.283344	1.00026	b3751	0.737	1
1094				U204_;	0.283344	1.00026	b3752	0.737	1
1095				U15_;	0.283344	1.00026	b3772	0.737	1
1096				U44_;	0.283344	1.00026	b3779	0.737	1
1097				PROxtO;	0.283344	1.00026	b3781	0.737	1
1098				CAT2;	0.283344	1.00026	b3784	0.737	1
1099				U147_;	0.283344	1.00026	b3785	0.737	1
1100				U205_;	0.283344	1.00026	b3786	0.737	1
1101				PAPxtO;	0.283344	1.00026	b3787	0.737	1
1102				U86_;	0.283344	1.00026	b3788	0.737	1
1103				U222_;	0.283344	1.00026	b3789	0.737	1
1104				ILExtO;	0.283344	1.00026	b3790	0.737	1
1105				PNP1_2;	0.283344	1.00026	b3791	0.737	1
1106				U220_;	0.283344	1.00026	b3792	0.737	1
1107				YLR231C_2;	0.283344	1.00026	b3793	0.737	1
1108				U135_;	0.283344	1.00026	b3794	0.737	1
1109				U194_;	0.283344	1.00026	b3803	0.737	1
1110				DAxtO;	0.283344	1.00026	b3806	0.737	1
1111				C160xtO;	0.283344	1.00026	b3816	0.737	1
1112				THYxtO;	0.283344	1.00026	b3821	0.737	1
1113				GLR1;	0.283344	1.00026	b3823	0.737	1
1114				CTA1;	0.283344	1.00026	b3824	0.737	1
1115				CTT1;	0.283344	1.00026	b3825	0.737	1
1116				U177_;	0.283344	1.00026	b3829	0.737	1
1117				U5_;	0.283344	1.00026	b3831	0.737	1
1118				GSH2;	0.283344	1.00026	b3833	0.737	1
1119				AAC3;	0.283344	1.00026	b3835	0.737	1
1120				U111_;	0.283344	1.00026	b3843	0.737	1
1121				U122_;	0.283344	1.00026	b3844	0.737	1
1122				ADH3;	0.283344	1.00026	b3845	0.737	1
1123				HOR2;	0.283344	1.00026	b3846	0.737	1
1124				U201_;	0.283344	1.00026	b3849	0.737	1
1125				PHO8;	0.283344	1.00026	b3860	0.737	1
1126				RHR2;	0.283344	1.00026	b3867	0.737	1
1127				SUR2;	0.283344	1.00026	b3870	0.737	1
1128				CDC8;	0.283344	1.00026	b3875	0.737	1
1129				YNK1_6;	0.283344	1.00026	b3892	0.737	1
1130				U219_;	0.283344	1.00026	b3893	0.737	1
1131				THMxtO;	0.283344	1.00026	b3894	0.737	1
1132				U101_;	0.283344	1.00026	b3902	0.737	1
1133				U105_;	0.283344	1.00026	b3903	0.737	1
1134				U26_;	0.283344	1.00026	b3904	0.737	1
1135				ERG6;	0.283344	1.00026	b3907	0.737	1
1136				ERG2;	0.283344	1.00026	b3908	0.737	1
1137				ERG3;	0.283344	1.00026	b3909	0.737	1
1138				ERG5;	0.283344	1.00026	b3915	0.737	1
1139				ERG4;	0.283344	1.00026	b3916	0.737	1
1140				GCV1_2;	0.283344	1.00026	b3917	0.737	1
1141				FPS1;	0.283344	1.00026	b3918	0.737	1
1142				U206_;	0.283344	1.00026	b3924	0.737	1
1143				PNP1_1;	0.283344	1.00026	b3925	0.737	1
1144				GAD1;	0.283344	1.00026	b3926	0.737	1
1145				FUN63;	0.283344	1.00026	b3927	0.737	1
1146				U29_;	0.283344	1.00026	b3930	0.737	1
1147				BNA1;	0.283344	1.00026	b3940	0.737	1
1148				U54_;	0.283344	1.00026	b3942	0.737	1
1149				GLK1_3;	0.283344	1.00026	b3945	0.737	1
1150				RBK1_1;	0.283344	1.00026	b3946	0.737	1
1151				ADE16_1;	0.283344	1.00026	b3951	0.737	1
1152				ADE16_2;	0.283344	1.00026	b3952	0.737	1
1153				SHM2;	0.283344	1.00026	b3962	0.737	1
1154				U12_;	0.283344	1.00026	b3966	0.737	1
1155				CHOxtO;	0.283344	1.00026	b3996	0.737	1
1156				TRP3_1;	0.283344	1.00026	b4014	0.737	1
1157				JEN1_1;	0.283344	1.00026	b4015	0.737	1
1158				MET13;	0.283344	1.00026	b4019	0.737	1
1159				MIS1_1;	0.283344	1.00026	b4024	0.737	1
1160				MIS1_3;	0.283344	1.00026	b4031	0.737	1
1161				U203_;	0.283344	1.00026	b4032	0.737	1
1162				U3_;	0.283344	1.00026	b4033	0.737	1
1163				MANxtO;	0.283344	1.00026	b4034	0.737	1
1164				TKL1_1;	0.283344	1.00026	b4035	0.737	1
1165				YGR043C;	0.283344	1.00026	b4036	0.737	1
1166				PDE1;	0.283344	1.00026	b4042	0.737	1
1167				RIBxtO;	0.283344	1.00026	b4053	0.737	1
1168				TSC10;	0.283344	1.00026	b4054	0.737	1
1169				PDE2_1;	0.283344	1.00026	b4055	0.737	1
1170				PUR5;	0.283344	1.00026	b4067	0.737	1
1171				IMD4;	0.283344	1.00026	b4069	0.737	1
1172				IMD3;	0.283344	1.00026	b4070	0.737	1
1173				YAR075W;	0.283344	1.00026	b4071	0.737	1
1174				YLR328W_1;	0.283344	1.00026	b4072	0.737	1
1175				QNS1_1;	0.283344	1.00026	b4073	0.737	1
1176				U7_;	0.283344	1.00026	b4077	0.737	1
1177				URH1_2;	0.283344	1.00026	b4079	0.737	1
1178				U27_;	0.283344	1.00026	b4084	0.737	1
1179				GAL7_1;	0.283344	1.00026	b4085	0.737	1
1180				ADE17_1;	0.283344	1.00026	b4086	0.737	1
1181				ADE17_2;	0.283344	1.00026	b4087	0.737	1
1182				U154_;	0.283344	1.00026	b4088	0.737	1
1183				TDH1;	0.283344	1.00026	b4090	0.737	1
1184				TDH2;	0.283344	1.00026	b4094	0.737	1
1185				DAL7;	0.283344	1.00026	b4111	0.737	1
1186				MLS1;	0.283344	1.00026	b4115	0.737	1
1187				PYC1;	0.283344	1.00026	b4117	0.737	1
1188				PRS3;	0.283344	1.00026	b4119	0.737	1
1189				PRS1;	0.283344	1.00026	b4120	0.737	1
1190				ASNxtO;	0.283344	1.00026	b4122	0.737	1
1191				GPM2;	0.283344	1.00026	b4123	0.737	1
1192				GPM3;	0.283344	1.00026	b4129	0.737	1
1193				ERG12_1;	0.283344	1.00026	b4131	0.737	1
1194				U99_;	0.283344	1.00026	b4132	0.737	1
1195				U100_;	0.283344	1.00026	b4136	0.737	1
1196				URK1_3;	0.283344	1.00026	b4138	0.737	1
1197				DANNAxtO;	0.283344	1.00026	b4139	0.737	1
1198				GLK1_2;	0.283344	1.00026	b4151	0.737	1
1199				HXK1_3;	0.283344	1.00026	b4152	0.737	1
1200				HXK2_3;	0.283344	1.00026	b4153	0.737	1
1201				YNK1_5;	0.283344	1.00026	b4154	0.737	1
1202				AAT2_2;	0.283344	1.00026	b4161	0.737	1
1203				PUT1;	0.283344	1.00026	b4169	0.737	1
1204				MDH2;	0.283344	1.00026	b4192	0.737	1
1205				U28_;	0.283344	1.00026	b4193	0.737	1
1206				AAT1_2;	0.283344	1.00026	b4194	0.737	1
1207				MET12;	0.283344	1.00026	b4195	0.737	1
1208				PUT4_4;	0.283344	1.00026	b4196	0.737	1
1209				UGA4_1;	0.283344	1.00026	b4197	0.737	1
1210				FEN2;	0.283344	1.00026	b4198	0.737	1
1211				GUK1_3;	0.283344	1.00026	b4213	0.737	1
1212				PNP1_3;	0.283344	1.00026	b4219	0.737	1
1213				U32_;	0.283344	1.00026	b4226	0.737	1
1214				UGA1;	0.283344	1.00026	b4227	0.737	1
1215				YBR006W;	0.283344	1.00026	b4230	0.737	1
1216				ASN2;	0.283344	1.00026	b4231	0.737	1
1217				U85_;	0.283344	1.00026	b4232	0.737	1
1218				MTD1;	0.283344	1.00026	b4233	0.737	1
1219				HXT1_2;	0.283344	1.00026	b4237	0.737	1
1220				HXT10_3;	0.283344	1.00026	b4238	0.737	1
1221				HXT11_4;	0.283344	1.00026	b4239	0.737	1
1222				HXT13_2;	0.283344	1.00026	b4240	0.737	1
1223				HXT15_2;	0.283344	1.00026	b4242	0.737	1
1224				HXT16_2;	0.283344	1.00026	b4254	0.737	1
1225				HXT17_2;	0.283344	1.00026	b4258	0.737	1
1226				HXT2_2;	0.283344	1.00026	b4260	0.737	1
1227				HXT3_2;	0.283344	1.00026	b4265	0.737	1
1228				HXT4_3;	0.283344	1.00026	b4266	0.737	1
1229				HXT5_2;	0.283344	1.00026	b4267	0.737	1
1230				HXT6_2;	0.283344	1.00026	b4268	0.737	1
1231				HXT7_2;	0.283344	1.00026	b4287	0.737	1
1232				HXT8_2;	0.283344	1.00026	b4288	0.737	1
1233				HXT9_3;	0.283344	1.00026	b4289	0.737	1
1234				GAP1_21;	0.283344	1.00026	b4290	0.737	1
1235				CAN1_2;	0.283344	1.00026	b4291	0.737	1
1236				MIxtO;	0.283344	1.00026	b4301	0.737	1
1237				C180xtO;	0.283344	1.00026	b4311	0.737	1
1238				YJL200C;	0.283344	1.00026	b4321	0.737	1
1239				OSM1;	0.283344	1.00026	b4322	0.737	1
1240				DLD1;	0.283344	1.00026	b4323	0.737	1
1241				CKI1;	0.283344	1.00026	b4356	0.737	1
1242				PCT1;	0.283344	1.00026	b4358	0.737	1
1243				CPT1;	0.283344	1.00026	b4374	0.737	1
1244				PNP1_6;	0.283344	1.00026	b4381	0.737	1
1245				U22_;	0.283344	1.00026	b4382	0.737	1
1246				YBR284W;	0.283344	1.00026	b4383	0.737	1
1247				YJL070C;	0.283344	1.00026	b4384	0.737	1
1248				GFA1;	0.283344	1.00026	b4390	0.737	1
1249				U42_;	0.283344	1.00026	b4392	0.737	1
1250				U43_;	0.283344	1.00026	b4394	0.737	1
1251				ALD4_1;	0.283344	1.00026	b4395	0.737	1
1252				FOL1_2;	0.283344	1.00026	b4460	0.737	1
1253				U90_;	0.283344	1.00026	b4467	0.737	1
1254				PET9;	0.283344	1.00026	b4468	0.737	1
1255				HXT14;	0.283344	1.00026	b4471	0.737	1
1256				U191_;	0.283344	1.00026	b4474	0.737	1
1257				VHT1;	0.283344	1.00026	b4476	0.737	1
1258				INSxtO;	0.283344	1.00026	b4477	0.737	1
1259				MALxtO;	0.283344	1.00026	b4478	0.737	1
1260				ADxtO;	0.283344	1.00026	b4481	0.737	1
1261				AONAxtO;	0.283344	1.00026	b4485	0.737	1
1262				ENO2;	0.283344	1.00026
1263				ERR1_1;	0.283344	1.00026
1264				ERR2;	0.283344	1.00026
1265				ERR1_2;	0.283344	1.00026
1266				UGP1;	0.283344	1.00026
1267				YBR184W_5;	0.283344	1.00026
1268				MAL32;	0.283344	1.00026
1269				YGR287C;	0.283344	1.00026
1270				YIL172C;	0.283344	1.00026
1271				YJL216C;	0.283344	1.00026
1272				DUR1_2;	0.283344	1.00026
1273				LCB2;	0.283344	1.00026
1274				LCB1;	0.283344	1.00026
1275				SCS7;	0.283344	1.00026
1276				AUR1;	0.283344	1.00026
1277				HMG2;	0.283344	1.00026
1278				HMG1;	0.283344	1.00026
1279				CDD1_1;	0.283344	1.00026
1280				CDD1_2;	0.283344	1.00026
1281				AAH1_1;	0.283344	1.00026
1282				PNP1_7;	0.283344	1.00026
1283				XPT1;	0.283344	1.00026
1284				URH1_1;	0.283344	1.00026
1285				AAH1_3;	0.283344	1.00026
1286				HPT1_2;	0.283344	1.00026
1287				RNR1_2;	0.283344	1.00026
1288				U36_;	0.283344	1.00026
1289				CHA1_1;	0.283344	1.00026
1290				SAM1;	0.283344	1.00026
1291				MET10;	0.283344	1.00026
1292				ARO8;	0.283344	1.00026
1293				EXG2;	0.283344	1.00026
1294				BGL2;	0.283344	1.00026
1295				EXG1;	0.283344	1.00026
1296				SPR1;	0.283344	1.00026
1297				THI80_1;	0.283344	1.00026
1298				PDX3_1;	0.283344	1.00026
1299				PDX3_5;	0.283344	1.00026
1300				BIO4;	0.283344	1.00026
1301				BIO2;	0.283344	1.00026
1302				QPT1_1;	0.283344	1.00026
1303				U140_;	0.283344	1.00026
1304				SUC2;	0.283344	1.00026
1305				MAL31;	0.283344	1.00026
1306				TAT2_1;	0.283344	1.00026
1307				GAP1_12;	0.283344	1.00026
1308				U174_;	0.283344	1.00026
1309				FUI1_1;	0.283344	1.00026
1310				U176_;	0.283344	1.00026
1311				U180_;	0.283344	1.00026
1312				U181_;	0.283344	1.00026
1313				U185_;	0.283344	1.00026
1314				FUI1_2;	0.283344	1.00026
1315				U186_;	0.283344	1.00026
1316				FUI1_3;	0.283344	1.00026
1317				U193_;	0.283344	1.00026
1318				U196_;	0.283344	1.00026
1319				U197_;	0.283344	1.00026
1320				U213_;	0.283344	1.00026
1321				DAL4;	0.283344	1.00026
1322				U223_;	0.283344	1.00026
1323				SAMxtO;	0.283344	1.00026
1324				SUCxtO;	0.283344	1.00026
1325				TRPxtO;	0.283344	1.00026
1326				URIxtO;	0.283344	1.00026
1327				BTxtO;	0.283344	1.00026
1328				PYK2;	0.283344	1.00026
1329				TPS3;	0.283344	1.00026
1330				U4_;	0.283344	1.00026
1331				URK1_2;	0.283344	1.00026
1332				U31_;	0.283344	1.00026
1333				U41_;	0.283344	1.00026
1334				SAM2;	0.283344	1.00026
1335				URA2_2;	0.283344	1.00026
1336				NMT1;	0.283344	1.00026
1337				U77_;	0.283344	1.00026
1338				FOL1_3;	0.283344	1.00026
1339				GLACxtO;	0.283344	1.00026
1340				UREAxtO;	0.283344	1.00026
1341				GLALxtO;	0.283344	1.00026
1342				OGTxtO;	0.283344	1.00026
1343				VanxtO;	0.283344	1.00026
1344				3DSD;	0.283344	1.00026
1345				ACAR;	0.283344	1.00026
1346				hsOMT;	0.283344	1.00026
1347				CIT2;	0.283344	1.00026
1348				YBR184W_3;	0.283344	1.00026
1349				APA2;	0.283344	1.00026
1350				URA6_1;	0.283344	1.00026
1351				URA7_2;	0.283344	1.00026
1352				ARO9_2;	0.283344	1.00026
1353				GPD1;	0.283344	1.00026
1354				U76_;	0.283344	1.00026
1355				YLR328W_3;	0.283344	1.00026
1356				U182_;	0.283344	1.00026
1357				U184_;	0.283344	1.00026
1358				U188_;	0.283344	1.00026
1359				U190_;	0.283344	1.00026
1360				U198_;	0.283344	1.00026
1361				U200_;	0.283344	1.00026
1362				AUS1_2;	0.283344	1.00026
1363				ACH1;	0.283344	1.00026
1364				U13_;	0.283344	1.00026
1365				CYR1;	0.283344	1.00026
1366				PNP1_4;	0.283344	1.00026
1367				ADK1_3;	0.283344	1.00026
1368				YNK1_9;	0.283344	1.00026
1369				ASP3-1;	0.283344	1.00026
1370				ASP3-2;	0.283344	1.00026
1371				ASP3-3;	0.283344	1.00026
1372				ASP3-4;	0.283344	1.00026
1373				ASP1;	0.283344	1.00026
1374				U207_;	0.283344	1.00026
1375				U218_;	0.283344	1.00026
1376				HISxtO;	0.283344	1.00026
1377				CIT3;	0.283344	1.00026
1378				SOL2;	0.283344	1.00026
1379				SOL3;	0.283344	1.00026
1380				PGM1_1;	0.283344	1.00026
1381				PGM2_1;	0.283344	1.00026
1382				GAL1;	0.283344	1.00026
1383				ACP1/CEM1/MCT1/OAR1_7;	0.283344	1.00026
1384				ACP1/CEM1/MCT1/OAR1_8;	0.283344	1.00026
1385				ACP1/CEM1/MCT1/OAR1_9;	0.283344	1.00026
1386				PRS5;	0.283344	1.00026
1387				CHA1_2;	0.283344	1.00026
1388				YIL167W;	0.283344	1.00026
1389				ARO3;	0.283344	1.00026
1390				PNC1_1;	0.283344	1.00026
1391				METxtO;	0.283344	1.00026
1392				ORNxtO;	0.283344	1.00026
1393				TYRxtO;	0.283344	1.00026
1394				GLC3;	0.283344	1.00026
1395				GPH1;	0.283344	1.00026
1396				ECM17;	0.283344	1.00026
1397				YNK1_7;	0.283344	1.00026
1398				HPT1_1;	0.283344	1.00026
1399				RNR1_3;	0.283344	1.00026
1400				ASN1;	0.283344	1.00026
1401				PRO1;	0.283344	1.00026
1402				URAxtO;	0.283344	1.00026
1403				SOL4;	0.283344	1.00026
1404				ACB1/ACC1/FAS1/FAS2/_4;	0.283344	1.00026
1405				LCB5_1;	0.283344	1.00026
1406				FCY1;	0.283344	1.00026
1407				GCV1_1;	0.283344	1.00026
1408				ITR1;	0.283344	1.00026
1409				ITR2;	0.283344	1.00026
1410				U153_;	0.283344	1.00026
1411				GSNxtO;	0.283344	1.00026
1412				DTxtO;	0.283344	1.00026
1413				ADK1_2;	0.283344	1.00026
1414				DIC1_1;	0.283344	1.00026
1415				FRUxtO;	0.283344	1.00026
1416				YEL047C;	0.283344	1.00026
1417				PFK26;	0.283344	1.00026
1418				PFK27;	0.283344	1.00026
1419				FSP2_1;	0.283344	1.00026
1420				URA7_1;	0.283344	1.00026
1421				URA8_1;	0.283344	1.00026
1422				U37_;	0.283344	1.00026
1423				SER33;	0.283344	1.00026
1424				SAM3;	0.283344	1.00026
1425				LYSxtO;	0.283344	1.00026
1426				FORxtO;	0.283344	1.00026
1427				CITxtO;	0.283344	1.00026
1428				DUR1_1;	0.283344	1.00026
1429				FUR1;	0.283344	1.00026
1430				U179_;	0.283344	1.00026
1431				U187_;	0.283344	1.00026
1432				U195_;	0.283344	1.00026
1433				GLYxtO;	0.283344	1.00026
1434				U30_;	0.283344	1.00026
1435				GLNxtO;	0.283344	1.00026
1436				DUxtO;	0.283344	1.00026
1437				GNxtO;	0.283344	1.00026
1438				U214_;	0.289187	1.02089
				WT Biological Objective = 0.283344
				WT Design Objective = 0.283344
				MOMA: WT Biological Objective = 0.283166
				MOMA: WT Design Objective = 0.283166
